# Supplementary material for: Effect of immunonutrition during concurrent chemoradiotherapy on acute oral mucositis in head and neck cancer patients: A prospective randomized study
Source: PLoS One. 2025 Mar 27;20(3):e0320145. doi: 10.1371/journal.pone.0320145 (PMC11949368; doi:10.1371/journal.pone.0320145)
Supplement: S2 File — (XLSX) [file pone.0320145.s002.xlsx]

## Sheet: Sheet1
ID	week	arm	age	sex	ecog	CancerGroup	CancerStage	radiotherapy_technique	ChemoRegimen	ReceivedDose	TxAim	CisplatinCuDose	weight	height	BMI	albuminv2	date_of_rt_started	date_of_rt_ended	TxTime	G3_proctcae_1a	G3_proctcae_1b	G3_proctcae_2a	G2_mucositis	G2_dermatitis	G2_esophagitis	G3_mucositis	G2_HematoHct	G2_HematoNeu	G2_Hemato_lym	G2_Hemato_plt
22	0	1	28	1	1	2	IVA	2	Cis weekly	7	1	280	76	164	28.257	4.5											0	0	0	0
22	1	1	28	1	1	2	IVA	2	Cis weekly	7	1	280	77	164	28.6288	4.3				0	0	0	0	0	0	0	0	0	0	0
22	2	1	28	1	1	2	IVA	2	Cis weekly	7	1	280	77.7	164	28.8891					0	0	0	0	0	0	0	0	0	0	0
22	3	1	28	1	1	2	IVA	2	Cis weekly	7	1	280	77.2	163.5	28.879					0	0	0	0	0	0	0	0	0	0	0
22	4	1	28	1	1	2	IVA	2	Cis weekly	7	1	280	77.1	163.5	28.8416	3.9				0	0	0	0	0	0	0	0	0	0	0
22	5	1	28	1	1	2	IVA	2	Cis weekly	7	1	280	76.7	164	28.5173					0	0	0	0	0	0	0	0	0	0	0
22	6	1	28	1	1	2	IVA	2	Cis weekly	7	1	280	76.3	162.5	28.8947					0	0	0	0	0	0	0	0	0	1	0
22	7	1	28	1	1	2	IVA	2	Cis weekly	7	1	280	76	163	28.6048	3.8	2022-11-25	2023-01-16	52	0	0	0	0	1	0	0	0	0	1	0
51	0	1	29	2	1	1	IVA	1	Cis weekly	7	1	280	48	150	21.3333	4.1				1	1	0					0	0	0	0
51	1	1	29	2	1	1	IVA	1	Cis weekly	7	1	280	48.6	150	21.6	3.8				0	0	0	0	0	0	0	0	0	0	0
51	2	1	29	2	1	1	IVA	1	Cis weekly	7	1	280	47	150	20.8889					0	0	0	0	0	0	0	0	0	0	0
51	3	1	29	2	1	1	IVA	1	Cis weekly	7	1	280	44.5	150	19.7778					1	1	0	1	0	0	0	0	0	0	0
51	4	1	29	2	1	1	IVA	1	Cis weekly	7	1	280	44	150	19.5556	3.7				1	1	1	1	0	0	0	0	0	1	0
51	5	1	29	2	1	1	IVA	1	Cis weekly	7	1	280	43	150	19.1111					1	1	1	1	0	1	1	0	0	1	0
51	6	1	29	2	1	1	IVA	1	Cis weekly	7	1	280	43.7	150	19.4222					0	0	0	1	0	1	0	0	0	1	0
51	7	1	29	2	1	1	IVA	1	Cis weekly	7	1	280	42	150	18.6667	3.2	2022-08-08	2022-09-26	49	1	1	0	1	1	0	1	0	0	1	0
58	0	0	31	1	1	5	III	2	Cis weekly	4	2	160	67	175	21.8776	4.1				0	0	0					0	0	0	0
58	1	0	31	1	1	5	III	2	Cis weekly	4	2	160	67	175	21.8776	4.3				0	0	1	0	0	0	0	0	0	0	0
58	2	0	31	1	1	5	III	2	Cis weekly	4	2	160	65	175	21.2245					1	0	1	0	0	0	0	0	0	1	0
58	3	0	31	1	1	5	III	2	Cis weekly	4	2	160	64	175	20.898					0	0	0	1	0	0	0	0	0	1	0
58	4	0	31	1	1	5	III	2	Cis weekly	4	2	160	62	175	20.2449	3.9				0	0	0	1	0	1	0	0	0	1	0
58	5	0	31	1	1	5	III	2	Cis weekly	4	2	160	62	175	20.2449					1	1	1	1	0	1	0	1	0	1	0
58	6	0	31	1	1	5	III	2	Cis weekly	4	2	160	61.5	175	20.0816					1	1	1	1	0	1	0	1	0	1	0
58	7	0	31	1	1	5	III	2	Cis weekly	4	2	160	59.5	175	19.4286	4	2022-10-03	2022-11-23	51	1	1	1	1	1	1	0	1	0	1	0
27	0	1	36	1	1	1	II	1	Cis weekly	4	2	160	64.5	175	21.0612	4.2				0	0	0					0	0	0	0
27	1	1	36	1	1	1	II	1	Cis weekly	4	2	160	65	175	21.2245	4.2				0	0	0	0	0	0	0	0	0	0	0
27	2	1	36	1	1	1	II	1	Cis weekly	4	2	160	65.3	175	21.3224					0	0	0	0	0	0	0	0	0	0	0
27	3	1	36	1	1	1	II	1	Cis weekly	4	2	160	64.8	175	21.1592					1	1	0	0	0	0	0	0	0	1	0
27	4	1	36	1	1	1	II	1	Cis weekly	4	2	160	62.8	175	20.5061	4				0	0	0	0	0	0	0	0	0	1	0
27	5	1	36	1	1	1	II	1	Cis weekly	4	2	160	61.8	175	20.1796					0	1	1	1	0	0	0	0	0	1	0
27	6	1	36	1	1	1	II	1	Cis weekly	4	2	160	61.7	175	20.1469					0	0	0	1	0	0	0	0	0	1	0
27	7	1	36	1	1	1	II	1	Cis weekly	4	2	160	61	175	19.9184	3.9	2022-05-17	2022-07-05	49	0	0	0	1	1	1	0	0	0	1	0
78	0	0	38	1	0	2	IVB	2	Cis weekly	6	1	240	67	173	22.3863	3.9				0	0	0	0	0	0	0	0	0	0	0
78	1	0	38	1	0	2	IVB	2	Cis weekly	6	1	240	65	173	21.7181	4				0	0	0	0	0	0	0	0	0	0	0
78	2	0	38	1	0	2	IVB	2	Cis weekly	6	1	240	60	173	20.0474	4.5				1	0	0	1	0	0	0	0	0	0	0
78	3	0	38	1	0	2	IVB	2	Cis weekly	6	1	240	62	173	20.7157	4.9				1	1	1	1	1	0	0	0	0	0	0
78	4	0	38	1	0	2	IVB	2	Cis weekly	6	1	240	60	173	20.0474	4.3				1	1	1	1	1	1	0	0	0	1	0
78	5	0	38	1	0	2	IVB	2	Cis weekly	6	1	240	61	173	20.3816	4.3				1	1	1	1	1	1	1	0	0	1	0
78	6	0	38	1	0	2	IVB	2	Cis weekly	6	1	240	59.8	173	19.9806	4.3				1	1	1	1	1	1	0	0	0	1	0
78	7	0	38	1	0	2	IVB	2	Cis weekly	6	1	240				4.5	2023-02-21	2023-04-04	42	1	1	1	1	1	1	0	0	0	1	0
56	0	1	42	1	1	2	IVA	2	Cis weekly	7	1	280	51	161	19.6752	3.9				0	0	0					0	0	0	0
56	1	1	42	1	1	2	IVA	2	Cis weekly	7	1	280	48	161	18.5178	3.9				0	0	0	0	0	0	0	0	0	0	0
56	2	1	42	1	1	2	IVA	2	Cis weekly	7	1	280	47.7	161	18.4021					0	0	0	0	0	0	0	1	0	0	0
56	3	1	42	1	1	2	IVA	2	Cis weekly	7	1	280	47.5	161	18.3249					1	1	0	0	0	1	0	1	0	0	0
56	4	1	42	1	1	2	IVA	2	Cis weekly	7	1	280	44.9	161	17.3219	3.1				0	0	0	1	0	1	0	1	0	1	0
56	5	1	42	1	1	2	IVA	2	Cis weekly	7	1	280	44	161	16.9747					1	1	0	1	0	1	0	1	0	1	0
56	6	1	42	1	1	2	IVA	2	Cis weekly	7	1	280	43	160	16.7969					0	1	1	1	1	1	0	1	0	1	0
56	7	1	42	1	1	2	IVA	2	Cis weekly	7	1	280	43.1	160	16.8359	3.3	2022-08-12	2022-11-07	87	1	1	0	1	1	1	0	1	0	1	0
23	0	0	44	1	1	2	IVA	2	Cis q 3	2	1	200	98.6	179	30.7731	4.7											0	0	0	0
23	1	0	44	1	1	2	IVA	2	Cis q 3	2	1	200	97.3	180	30.0309	4.2				0	0	0	0	0	0	0	0	0	0	0
23	2	0	44	1	1	2	IVA	2	Cis q 3	2	1	200	94.6	180	29.1975					0	0	0	0	0	0	0	0	0	0	0
23	3	0	44	1	1	2	IVA	2	Cis q 3	2	1	200	93.4	180	28.8272					0	0	0	0	0	0	0	0	0	1	0
23	4	0	44	1	1	2	IVA	2	Cis q 3	2	1	200	92.6	178	29.2261	4.1				0	0	0	0	0	0	0	0	0	1	0
23	5	0	44	1	1	2	IVA	2	Cis q 3	2	1	200	92.6	178	29.2261					0	0	0	0	0	0	0	0	0	1	0
23	6	0	44	1	1	2	IVA	2	Cis q 3	2	1	200	89.7	179	27.9954					0	0	0	0	0	0	0	0	0	1	0
23	7	0	44	1	1	2	IVA	2	Cis q 3	2	1	200	89	179	27.7769	4.2	2022-12-07	2023-01-30	54	0	0	0	0	0	0	0	0	0	1	0
34	0	0	45	1	0	2	IVA	2	Cis q 3	3	1	300	72	175	23.5102	4.7				0	0	0					0	0	0	0
34	1	0	45	1	0	2	IVA	2	Cis q 3	3	1	300	73	175	23.8367	4.3				0	0	0	0	0	0	0	0	0	0	0
34	2	0	45	1	0	2	IVA	2	Cis q 3	3	1	300	73.7	175	24.0653					0	0	0	0	0	0	0	0	0	1	0
34	3	0	45	1	0	2	IVA	2	Cis q 3	3	1	300	68.8	175	22.4653					1	1	0	0	0	0	0	0	0	0	0
34	4	0	45	1	0	2	IVA	2	Cis q 3	3	1	300	68.8	175	22.4653	3.9				0	1	0	0	0	1	0	0	0	1	0
34	5	0	45	1	0	2	IVA	2	Cis q 3	3	1	300	67	175	21.8776					1	0	0	0	0	1	0	0	0	1	0
34	6	0	45	1	0	2	IVA	2	Cis q 3	3	1	300	62.7	175	20.4735					1	1	0	0	0	1	0	0	0	1	0
34	7	0	45	1	0	2	IVA	2	Cis q 3	3	1	300	64.6	175	21.0939	4.1	2022-04-07	2022-06-02	56	0	0	0	0	0	1	0	0	0	1	0
38	0	0	45	1	1	1	IVA	1	Cis weekly	6	2	240	68.7	170	23.7716	4				0	0	0					0	0	0	0
38	1	0	45	1	1	1	IVA	1	Cis weekly	6	2	240	68.9	170	23.8408	4.2				0	0	0	0	0	0	0	0	0	0	0
38	2	0	45	1	1	1	IVA	1	Cis weekly	6	2	240	68.3	170	23.6332					0	0	0	0	0	0	0	0	0	1	0
38	3	0	45	1	1	1	IVA	1	Cis weekly	6	2	240	66.3	170	22.9412					0	0	0	0	0	0	0	0	0	1	0
38	4	0	45	1	1	1	IVA	1	Cis weekly	6	2	240	65.3	170	22.5952	3.9				1	1	0	1	0	1	1	0	0	0	0
38	5	0	45	1	1	1	IVA	1	Cis weekly	6	2	240	61.7	170	21.3495					1	1	1	1	0	1	0	0	0	1	0
38	6	0	45	1	1	1	IVA	1	Cis weekly	6	2	240	61.7	170	21.3495					1	1	0	1	0	0	1	0	0	1	0
38	7	0	45	1	1	1	IVA	1	Cis weekly	6	2	240	61.2	170	21.1765	3.3	2022-04-19	2022-06-02	44	1	1	0	1	0	0	1	0	0	1	0
55	0	1	45	2	1	1	IVA	2	Cis weekly	5	1	200	62.7	165	23.0303	3.5				0	0	0					0	0	0	0
55	1	1	45	2	1	1	IVA	2	Cis weekly	5	1	200	62	165	22.7732	3.7				0	0	0	0	0	0	0	0	0	0	0
55	2	1	45	2	1	1	IVA	2	Cis weekly	5	1	200	61.4	165	22.5528					0	0	0	0	0	0	0	0	0	0	0
55	3	1	45	2	1	1	IVA	2	Cis weekly	5	1	200	60.9	165	22.3691					0	0	0	0	0	0	0	0	0	1	0
55	4	1	45	2	1	1	IVA	2	Cis weekly	5	1	200	59.1	165	21.708	3.4				0	0	0	0	0	1	0	0	0	1	0
55	5	1	45	2	1	1	IVA	2	Cis weekly	5	1	200	58.7	165	21.5611					1	1	0	1	0	0	0	0	0	1	0
55	6	1	45	2	1	1	IVA	2	Cis weekly	5	1	200	58.9	165	21.6345					0	0	0	1	0	1	0	0	0	1	1
55	7	1	45	2	1	1	IVA	2	Cis weekly	5	1	200	54.8	165	20.1286	3.4	2022-09-12	2022-11-03	52	1	1	1	1	1	0	1	0	1	1	0
42	0	0	46	1	0	3	III	1	Cis weekly	4	1	160	54	168	19.1327	4.6				0	0	0					0	0	0	0
42	1	0	46	1	0	3	III	1	Cis weekly	4	1	160	54	168	19.1327	4				0	0	0	0	0	0	0	0	0	0	0
42	2	0	46	1	0	3	III	1	Cis weekly	4	1	160	53.4	168	18.9201					0	0	0	0	0	0	0	0	0	0	0
42	3	0	46	1	0	3	III	1	Cis weekly	4	1	160	53.7	168	19.0264					0	0	0	0	0	0	0	0	0	0	0
42	4	0	46	1	0	3	III	1	Cis weekly	4	1	160	53	168	18.7783	4.1				1	0	0	0	0	1	0	0	0	1	0
42	5	0	46	1	0	3	III	1	Cis weekly	4	1	160	53	168	18.7783					0	0	1	0	1	0	0	0	0	1	0
42	6	0	46	1	0	3	III	1	Cis weekly	4	1	160	51	168	18.0697					0	0	0	0	1	1	0	0	1	1	0
42	7	0	46	1	0	3	III	1	Cis weekly	4	1	160	51.1	168	18.1052	4	2022-04-22	2022-06-15	54	0	0	0	0	0	1	0	0	1	1	0
45	0	0	46	1	0	1	IVB	1	Cis q 3	2	2	200	44	163	16.5607	4.2				0	0	0					0	0	0	0
45	1	0	46	1	0	1	IVB	1	Cis q 3	2	2	200	44	163	16.5607	4.4				0	0	0	0	0	0	0	0	0	0	0
45	2	0	46	1	0	1	IVB	1	Cis q 3	2	2	200	44	165	16.1616					0	0	0	0	0	0	0	0	0	0	0
45	3	0	46	1	0	1	IVB	1	Cis q 3	2	2	200	44	163	16.5607					1	0	0	0	0	0	0	0	0	1	0
45	4	0	46	1	0	1	IVB	1	Cis q 3	2	2	200	44.8	163	16.8618	4.3				1	0	0	1	0	1	0	0	1	1	0
45	5	0	46	1	0	1	IVB	1	Cis q 3	2	2	200	44	163	16.5607					1	1	0	0	0	1	0	0	0	1	0
45	6	0	46	1	0	1	IVB	1	Cis q 3	2	2	200	45	163	16.937					1	0	0	1	0	1	0	0	0	1	0
45	7	0	46	1	0	1	IVB	1	Cis q 3	2	2	200	47	163	17.6898		2022-06-22	2022-08-15	54	1	1	0	1	0	1	1	0	0	1	0
62	0	1	46	1	0	2	IVA	2	Cis weekly	6	1	240	66	168	23.3844	4.5				0	0	0	0	0	0	0	0	0	0	0
62	1	1	46	1	0	2	IVA	2	Cis weekly	6	1	240	62	168	21.9671	4.5				0	0	0	0	0	0	0	0	0	0	0
62	2	1	46	1	0	2	IVA	2	Cis weekly	6	1	240	63	168	22.3214	4.5				1	1	0	1	0	1	0	0	0	1	0
62	3	1	46	1	0	2	IVA	2	Cis weekly	6	1	240	63	168	22.3214	4.1				0	0	0	0	0	0	0	0	0	1	0
62	4	1	46	1	0	2	IVA	2	Cis weekly	6	1	240	61	168	21.6128					0	0	0	0	0	0	0	0	0	1	0
62	5	1	46	1	0	2	IVA	2	Cis weekly	6	1	240	59	168	20.9042					0	0	0	0	0	0	0	0	0	1	0
62	6	1	46	1	0	2	IVA	2	Cis weekly	6	1	240	58	168	20.5499	4.2				1	0	0	1	0	1	0	0	1	1	0
62	7	1	46	1	0	2	IVA	2	Cis weekly	6	1	240	57	168	20.1956	4.4	2022-02-24	2022-05-23	88	0	0	0	0	0	0	0	0	1	1	0
21	0	0	47	1	1	2	IVA	2	Carbo weekly	6	1		57	159	22.5466	4.6											0	0	0	0
21	1	0	47	1	1	2	IVA	2	Carbo weekly	6	1		57.4	159	22.7048	4.5				0	0	0	0	0	0	0	0	0	0	0
21	2	0	47	1	1	2	IVA	2	Carbo weekly	6	1		54	161	20.8325					0	0	0	0	0	0	0	0	0	1	0
21	3	0	47	1	1	2	IVA	2	Carbo weekly	6	1		54.8	159	21.6764					1	1	1	0	0	1	0	0	0	1	0
21	4	0	47	1	1	2	IVA	2	Carbo weekly	6	1		54.7	159	21.6368	4.1				1	1	1	0	0	0	0	0	0	1	0
21	5	0	47	1	1	2	IVA	2	Carbo weekly	6	1		54.6	159	21.5972					0	0	1	0	1	0	0	0	0	1	0
21	6	0	47	1	1	2	IVA	2	Carbo weekly	6	1		54.7	157	22.1916					0	0	1	1	1	0	0	0	0	1	0
21	7	0	47	1	1	2	IVA	2	Carbo weekly	6	1		54.7	157	22.1916	3.9	2022-11-14	2023-01-11	58	1	1	1	1	1	0	0	0	1	1	0
44	0	1	47	1	1	3	IVA	2	Cis weekly	7	1	280	51.5	170	17.8201	3.8				1	1	0					0	0	0	0
44	1	1	47	1	1	3	IVA	2	Cis weekly	7	1	280	53	170	18.3391	3.3				0	0	0	0	0	0	0	0	0	0	0
44	2	1	47	1	1	3	IVA	2	Cis weekly	7	1	280	53	170	18.3391					0	0	0	0	0	0	0	0	0	0	0
44	3	1	47	1	1	3	IVA	2	Cis weekly	7	1	280	47.1	170	16.2976					0	0	0	0	0	0	0	0	0	1	0
44	4	1	47	1	1	3	IVA	2	Cis weekly	7	1	280	47.8	170	16.5398	3.7				0	1	0	0	0	1	0	0	0	1	0
44	5	1	47	1	1	3	IVA	2	Cis weekly	7	1	280	49	170	16.955					0	1	0	0	0	0	0	0	0	1	0
44	6	1	47	1	1	3	IVA	2	Cis weekly	7	1	280	47	170	16.263					0	1	1	0	0	0	0	0	0	1	0
44	7	1	47	1	1	3	IVA	2	Cis weekly	7	1	280	49	170	16.955	3.7	2022-06-13	2022-08-05	53	1	1	1	0	1	0	0	0	0	1	0
48	0	0	47	1	0	3	IVA	2	Cis q 3	3	1	300	49	170	16.955	4.2				0	0	0					0	0	0	0
48	1	0	47	1	0	3	IVA	2	Cis q 3	3	1	300	49	170	16.955	4.3				0	0	0	0	0	0	0	0	0	0	0
48	2	0	47	1	0	3	IVA	2	Cis q 3	3	1	300	50	170	17.301					0	0	0	0	0	0	0	0	0	0	0
48	3	0	47	1	0	3	IVA	2	Cis q 3	3	1	300	49	170	16.955					0	0	0	0	0	0	0	1	0	1	0
48	4	0	47	1	0	3	IVA	2	Cis q 3	3	1	300	49	170	16.955	3.7				0	0	0	0	0	0	0	1	0	1	0
48	5	0	47	1	0	3	IVA	2	Cis q 3	3	1	300	48	170	16.609					0	0	0	0	0	0	0	1	0	1	0
48	6	0	47	1	0	3	IVA	2	Cis q 3	3	1	300	49	170	16.955					0	0	1	0	1	1	0	1	0	1	0
48	7	0	47	1	0	3	IVA	2	Cis q 3	3	1	300	48.8	170	16.8858	3.9	2022-08-18	2022-10-03	46	0	0	1	0	1	1	0	1	1	1	0
79	0	1	47	1	0	2	IVB	2	Cis weekly	6	1	240	47	149	21.1702	3.5				0	0	0	0	0	0	0	1	0	0	0
79	1	1	47	1	0	2	IVB	2	Cis weekly	6	1	240	49.2	149	22.1612	4.1				1	1	0	0	0	1	0	0	0	0	0
79	2	1	47	1	0	2	IVB	2	Cis weekly	6	1	240	48.5	149	21.8459	4.5				1	1	0	1	0	0	0	0	0	0	0
79	3	1	47	1	0	2	IVB	2	Cis weekly	6	1	240	48.3	149	21.7558	4.2				1	1	0	1	0	1	0	0	0	0	0
79	4	1	47	1	0	2	IVB	2	Cis weekly	6	1	240	48.8	149	21.981	3.8				1	1	0	1	0	1	0	0	0	1	0
79	5	1	47	1	0	2	IVB	2	Cis weekly	6	1	240	48.8	149	21.981	3.8				1	1	0	1	0	0	0	0	0	1	0
79	6	1	47	1	0	2	IVB	2	Cis weekly	6	1	240	48	149	21.6206	4.2				1	1	0	0	0	1	0	0	0	1	0
79	7	1	47	1	0	2	IVB	2	Cis weekly	6	1	240	47.5	150	21.1111	3.9	2023-02-22	2023-04-20	57	1	1	1	1	1	1	1	1	0	1	0
20	0	0	48	1	1	4	I	1	none	0	1		91.5	169	32.0367	4.3											0	0	0	0
20	1	0	48	1	1	4	I	1	none	0	1		90.1	169	31.5465	4.4				0	0	0	0	0	0	0	0	0	0	0
20	2	0	48	1	1	4	I	1	none	0	1		90.7	169	31.7566					0	0	0	0	0	0	0	0	0	0	0
20	3	0	48	1	1	4	I	1	none	0	1		90.9	169.5	31.6391					0	0	0	0	0	0	0	0	0	0	0
20	4	0	48	1	1	4	I	1	none	0	1		88.4	169	30.9513	4.3				1	1	1	0	0	0	0	0	0	0	0
20	5	0	48	1	1	4	I	1	none	0	1		85.3	169	29.8659					1	1	1	0	0	0	0	0	0	0	0
20	6	0	48	1	1	4	I	1	none	0	1		86.1	169	30.146					1	1	1	0	0	0	0	0	0	0	0
20	7	0	48	1	1	4	I	1	none	0	1		84.9	169	29.7258	4.1	2022-10-20	2022-12-20	61	1	1	1	0	0	0	0	0	0	0	0
26	0	0	48	1	1	2	IVA	1	Cis weekly	5	1	200	74.5	175	24.3265	4.1				0	0	0					0	0	0	0
26	1	0	48	1	1	2	IVA	1	Cis weekly	5	1	200	75	175	24.4898	4.2				0	0	0	0	0	0	0	0	0	0	0
26	2	0	48	1	1	2	IVA	1	Cis weekly	5	1	200	73.6	175	24.0327					0	0	0	0	0	0	0	0	0	0	0
26	3	0	48	1	1	2	IVA	1	Cis weekly	5	1	200	72.8	175	23.7714					1	0	0	1	0	0	0	0	0	1	0
26	4	0	48	1	1	2	IVA	1	Cis weekly	5	1	200	71.4	175	23.3143	4.3				1	1	0	1	0	1	1	0	0	1	0
26	5	0	48	1	1	2	IVA	1	Cis weekly	5	1	200	70.3	175	22.9551					1	1	0	1	1	1	0	0	0	1	0
26	6	0	48	1	1	2	IVA	1	Cis weekly	5	1	200	68.4	175	22.3347					1	1	1	0	1	1	0	0	0	1	0
26	7	0	48	1	1	2	IVA	1	Cis weekly	5	1	200	65.2	175	21.2898	4.3	2021-12-21	2022-02-09	50	1	1	1	1	1	1	1	0	0	1	0
39	0	1	48	2	1	1	IVA	1	Cis weekly	7	1	280	48	163	18.0662	3.6				0	0	0					1	0	0	0
39	1	1	48	2	1	1	IVA	1	Cis weekly	7	1	280	49	163	18.4425	3.3				0	0	0	0	0	0	0	1	0	0	0
39	2	1	48	2	1	1	IVA	1	Cis weekly	7	1	280	47	163	17.6898					0	0	0	0	0	0	0	1	0	1	0
39	3	1	48	2	1	1	IVA	1	Cis weekly	7	1	280	46	163	17.3134					0	0	0	1	0	1	0	1	0	1	0
39	4	1	48	2	1	1	IVA	1	Cis weekly	7	1	280	46	163	17.3134	3.2				0	0	0	1	0	0	0	1	1	1	0
39	5	1	48	2	1	1	IVA	1	Cis weekly	7	1	280	45	163	16.937					0	0	0	1	0	1	0	1	0	1	0
39	6	1	48	2	1	1	IVA	1	Cis weekly	7	1	280	44	163	16.5607					0	0	0	1	0	0	0	1	0	1	0
39	7	1	48	2	1	1	IVA	1	Cis weekly	7	1	280	42	163	15.8079	3.6	2022-04-25	2022-06-16	52	0	0	0	0	0	0	0	0	0	1	0
50	0	0	49	1	1	2	IVB	2	Cis q 3	1	1	100	49	167	17.5697	3.9				0	0	0					0	0	0	0
50	1	0	49	1	1	2	IVB	2	Cis q 3	1	1	100	50	167	17.9282	3.7				0	0	0	0	0	0	0	0	0	0	0
50	2	0	49	1	1	2	IVB	2	Cis q 3	1	1	100	49	167	17.5697					0	0	0	0	0	0	0	0	0	0	0
50	3	0	49	1	1	2	IVB	2	Cis q 3	1	1	100	48	167	17.2111					1	1	0	1	0	0	0	0	0	0	0
50	4	0	49	1	1	2	IVB	2	Cis q 3	1	1	100	45	167	16.1354	4.2				1	1	0	1	0	1	0	0	0	1	0
50	5	0	49	1	1	2	IVB	2	Cis q 3	1	1	100	47.2	167	16.9242					0	0	0	1	0	1	0	0	0	1	0
50	6	0	49	1	1	2	IVB	2	Cis q 3	1	1	100	48.6	167	17.4262					0	0	0	1	1	1	1	1	0	1	0
50	7	0	49	1	1	2	IVB	2	Cis q 3	1	1	100	47.6	167	17.0677	3.8	2022-09-05	2022-10-27	52	1	1	1	1	1	1	1	0	0	1	0
40	0	0	50	1	1	1	IVA	1	Cis weekly	6	2	240	48	165	17.6309	4				0	0	0					0	0	1	0
40	1	0	50	1	1	1	IVA	1	Cis weekly	6	2	240	49	165	17.9982	3.5				0	0	0	0	0	0	0	0	0	0	0
40	2	0	50	1	1	1	IVA	1	Cis weekly	6	2	240	47.5	165	17.4472					1	1	0	0	0	0	0	0	0	0	0
40	3	0	50	1	1	1	IVA	1	Cis weekly	6	2	240	47.8	165	17.5574					1	1	0	0	0	0	0	0	0	1	0
40	4	0	50	1	1	1	IVA	1	Cis weekly	6	2	240	46.3	165	17.0064	3.3				1	1	0	0	0	0	0	0	0	1	0
40	5	0	50	1	1	1	IVA	1	Cis weekly	6	2	240	45.1	165	16.5657					1	1	0	1	0	0	0	0	0	1	0
40	6	0	50	1	1	1	IVA	1	Cis weekly	6	2	240	46	165	16.8962					1	1	0	0	0	0	0	0	0	1	0
40	7	0	50	1	1	1	IVA	1	Cis weekly	6	2	240	43.9	165	16.1249	3.4	2022-04-22	2022-06-22	61	1	1	0	0	0	1	0	1	0	1	0
87	0	0	50	1	0	1	IVA	2	Cis weekly	6	2	240	45	170	15.5709	3.6				0	0	0	0	0	0	0	0	0	0	0
87	1	0	50	1	0	1	IVA	2	Cis weekly	6	2	240	45	170	15.5709	4.4				1	1	1	0	0	0	0	0	0	0	0
87	2	0	50	1	0	1	IVA	2	Cis weekly	6	2	240	44	170	15.2249	3.8				1	0	1	0	0	0	0	0	0	0	0
87	3	0	50	1	0	1	IVA	2	Cis weekly	6	2	240	45	170	15.5709	3.9				1	1	1	1	1	1	0	0	0	0	0
87	4	0	50	1	0	1	IVA	2	Cis weekly	6	2	240	45.5	170	15.7439	4				1	1	1	1	1	1	0	1	0	0	0
87	5	0	50	1	0	1	IVA	2	Cis weekly	6	2	240	46.5	170	16.09	4				1	1	1	1	1	1	0	1	0	0	0
87	6	0	50	1	0	1	IVA	2	Cis weekly	6	2	240	47	170	16.263	4.6				1	1	1	1	1	1	0	0	0	0	0
87	7	0	50	1	0	1	IVA	2	Cis weekly	6	2	240	47	170	16.263	4.3	2023-04-26	2023-06-16	42	1	0	1	1	0	1	1	1	0	1	0
13	0	0	51	1	1	4	IVA	2	Cis weekly	5	1	200	43.8	161.5	16.793	3.9											0	0	0	0
13	1	0	51	1	1	4	IVA	2	Cis weekly	5	1	200	44.7	161	17.2447	3.9				0	0	0	0	0	0	0	0	0	0	0
13	2	0	51	1	1	4	IVA	2	Cis weekly	5	1	200	43.6	161.5	16.7163					0	0	0	0	0	0	0	0	0	1	0
13	3	0	51	1	1	4	IVA	2	Cis weekly	5	1	200	43	161.5	16.4863					1	1	1	0	0	0	0	0	0	1	0
13	4	0	51	1	1	4	IVA	2	Cis weekly	5	1	200	42.9	162	16.3466	3.8				0	0	0	0	0	0	0	0	0	1	0
13	5	0	51	1	1	4	IVA	2	Cis weekly	5	1	200	44	162	16.7657					0	0	0	0	0	0	0	0	1	1	0
13	6	0	51	1	1	4	IVA	2	Cis weekly	5	1	200	43.6	161.5	16.7163					0	0	1	0	1	0	0	0	0	1	0
13	7	0	51	1	1	4	IVA	2	Cis weekly	5	1	200	43.3	161	16.7046	4	2022-09-10	2022-11-09	60	0	0	1	0	1	0	0	0	0	1	0
37	0	1	51	2	1	1	IVA	1	Cis weekly	7	2	280	59.5	155	24.7659	3.8				0	0	0					0	0	0	0
37	1	1	51	2	1	1	IVA	1	Cis weekly	7	2	280	59.7	155	24.8491	3.7				0	0	0	0	0	0	0	0	0	0	0
37	2	1	51	2	1	1	IVA	1	Cis weekly	7	2	280	51	155	21.2279					1	1	0	0	0	0	0	0	0	0	0
37	3	1	51	2	1	1	IVA	1	Cis weekly	7	2	280	56	155	23.3091					0	0	0	0	0	0	0	0	0	0	0
37	4	1	51	2	1	1	IVA	1	Cis weekly	7	2	280	56.6	155	23.5588	3.5				0	0	0	0	0	0	0	0	0	0	0
37	5	1	51	2	1	1	IVA	1	Cis weekly	7	2	280	55.1	155	22.9344					1	0	1	1	0	0	0	0	0	1	0
37	6	1	51	2	1	1	IVA	1	Cis weekly	7	2	280	54.8	155	22.8096					0	0	0	1	0	0	0	0	0	1	0
37	7	1	51	2	1	1	IVA	1	Cis weekly	7	2	280	54.6	155	22.7263	3.6	2022-05-02	2022-06-24	53	1	1	0	1	1	1	0	1	0	1	0
57	0	0	51	1	0	2	IVA	2	Cis q 3	2	2	200	61.5	163	23.1473	5				0	0	0					0	0	0	0
57	1	0	51	1	0	2	IVA	2	Cis q 3	2	2	200	62.3	163	23.4484	4.7				0	0	0	0	0	0	0	0	0	0	0
57	2	0	51	1	0	2	IVA	2	Cis q 3	2	2	200	63	163	23.7118					0	0	0	0	0	0	0	0	0	0	0
57	3	0	51	1	0	2	IVA	2	Cis q 3	2	2	200	60	163	22.5827					0	0	0	0	0	0	0	0	0	1	0
57	4	0	51	1	0	2	IVA	2	Cis q 3	2	2	200	59	163	22.2063	5				0	1	0	0	0	0	0	0	0	1	0
57	5	0	51	1	0	2	IVA	2	Cis q 3	2	2	200	60.2	163	22.658					0	0	0	1	0	0	0	0	0	1	0
57	6	0	51	1	0	2	IVA	2	Cis q 3	2	2	200	59.5	163	22.3945					1	1	0	1	0	0	0	0	0	1	0
57	7	0	51	1	0	2	IVA	2	Cis q 3	2	2	200	58	163	21.83	4.9	2022-09-29	2022-11-29	61	1	1	1	0	0	1	0	0	0	1	0
43	0	1	52	2	1	2	IVA	1	Cis weekly	5	1	200	46.5	154	19.607	3.8				1	1	0					0	0	0	0
43	1	1	52	2	1	2	IVA	1	Cis weekly	5	1	200	46.2	154	19.4805	3.6				0	0	0	0	0	0	0	0	0	0	0
43	2	1	52	2	1	2	IVA	1	Cis weekly	5	1	200	46	154	19.3962					1	1	0	0	0	0	0	0	0	1	0
43	3	1	52	2	1	2	IVA	1	Cis weekly	5	1	200	44.1	154	18.595					0	0	0	1	0	0	0	0	0	1	0
43	4	1	52	2	1	2	IVA	1	Cis weekly	5	1	200	43.9	154	18.5107	3.6				0	0	0	0	0	0	0	0	0	1	0
43	5	1	52	2	1	2	IVA	1	Cis weekly	5	1	200	44.2	154	18.6372					0	0	0	0	0	0	0	0	0	1	0
43	6	1	52	2	1	2	IVA	1	Cis weekly	5	1	200	45	154	18.9745					0	0	0	0	0	0	0	0	0	1	0
43	7	1	52	2	1	2	IVA	1	Cis weekly	5	1	200	46.2	154	19.4805	3.5	2022-05-02	2022-06-24	53	1	0	0	1	1	1	0	0	0	1	0
84	0	1	52	1	0	2	IVA	2	Carbo weekly	6	1		59	168	20.9042	4				0	0	0	0	0	0	0	0	0	0	0
84	1	1	52	1	0	2	IVA	2	Carbo weekly	6	1		59	168	20.9042	4.3				0	0	0	0	0	0	0	0	0	0	0
84	2	1	52	1	0	2	IVA	2	Carbo weekly	6	1		59	168	20.9042	4.4				0	0	0	0	0	0	0	0	0	0	0
84	3	1	52	1	0	2	IVA	2	Carbo weekly	6	1		57.5	168	20.3727	4.1				0	0	0	0	0	0	0	0	0	1	0
84	4	1	52	1	0	2	IVA	2	Carbo weekly	6	1		57.5	168	20.3727	4.4				1	1	1	0	0	0	0	0	0	1	0
84	5	1	52	1	0	2	IVA	2	Carbo weekly	6	1		57	168	20.1956	4.3				1	1	1	1	0	1	0	0	0	0	0
84	6	1	52	1	0	2	IVA	2	Carbo weekly	6	1		57	168	20.1956	4.1				1	1	1	1	1	1	0	0	0	1	0
84	7	1	52	1	0	2	IVA	2	Carbo weekly	6	1		56.5	168	20.0184	4.2	2023-04-11	2023-06-08	42	1	1	1	1	0	1	1	0	0	1	0
3	0	0	53	1	1	2	IVA	2	Cis weekly	3	1	120	58	172	19.6052	4.8											0	0	0	0
3	1	0	53	1	1	2	IVA	2	Cis weekly	3	1	120	56.8	172	19.1996	5.1							0	0	0	0	0	0	0	0
3	2	0	53	1	1	2	IVA	2	Cis weekly	3	1	120	54.3	172	18.3545								0	0	0	0	0	0	0	0
3	3	0	53	1	1	2	IVA	2	Cis weekly	3	1	120	53	172	17.9151								0	0	0	0	1	0	0	0
3	4	0	53	1	1	2	IVA	2	Cis weekly	3	1	120	52.4	172	17.7123	4.8							0	0	0	0	1	0	1	0
3	5	0	53	1	1	2	IVA	2	Cis weekly	3	1	120	53.1	172	17.9489								0	0	0	0	0	1	1	0
3	6	0	53	1	1	2	IVA	2	Cis weekly	3	1	120	52.6	171.5	17.8837								0	0	0	0	1	0	1	0
3	7	0	53	1	1	2	IVA	2	Cis weekly	3	1	120	51.9	171.5	17.6457	4.5	2021-12-02	2022-01-27	56				0	0	0	0	1	1	1	0
35	0	1	53	2	0	1	II	2	Cis weekly	7	2	280	73	156	29.9967	4.2				0	0	0					0	0	0	0
35	1	1	53	2	0	1	II	2	Cis weekly	7	2	280	71	156	29.1749	3.8				0	0	0	0	0	0	0	0	0	0	0
35	2	1	53	2	0	1	II	2	Cis weekly	7	2	280	71.3	156	29.2982					0	0	0	0	0	0	0	0	0	0	0
35	3	1	53	2	0	1	II	2	Cis weekly	7	2	280	71.7	156	29.4625					0	0	0	0	0	0	0	0	0	0	0
35	4	1	53	2	0	1	II	2	Cis weekly	7	2	280	70.8	156	29.0927	4.1				1	1	1	1	0	1	0	0	0	0	0
35	5	1	53	2	0	1	II	2	Cis weekly	7	2	280	70.4	156	28.9283					1	1	0	0	0	0	0	0	0	0	0
35	6	1	53	2	0	1	II	2	Cis weekly	7	2	280	70	156	28.764					0	0	0	1	0	0	0	0	0	1	0
35	7	1	53	2	0	1	II	2	Cis weekly	7	2	280	70	156	28.764	3.9	2022-04-18	2022-06-07	50	1	1	1	1	0	0	0	1	0	0	0
49	0	1	53	1	1	4	IVA	2	Cis q 3	3	1	300	67.5	170	23.3564	4.9				0	0	0					0	0	0	0
49	1	1	53	1	1	4	IVA	2	Cis q 3	3	1	300	69.5	165	25.528	4.5				0	0	0	0	0	0	0	0	0	0	0
49	2	1	53	1	1	4	IVA	2	Cis q 3	3	1	300	69.3	165	25.4545					0	0	0	0	0	0	0	0	0	0	0
49	3	1	53	1	1	4	IVA	2	Cis q 3	3	1	300	66.9	165	24.573					0	0	0	0	0	0	0	0	0	0	0
49	4	1	53	1	1	4	IVA	2	Cis q 3	3	1	300	66.6	165	24.4628	4				0	0	0	0	0	0	0	0	0	1	0
49	5	1	53	1	1	4	IVA	2	Cis q 3	3	1	300	68.3	165	25.0872					0	0	0	0	0	0	0	0	1	1	0
49	6	1	53	1	1	4	IVA	2	Cis q 3	3	1	300	68	165	24.977					0	1	0	0	0	0	0	0	0	0	0
49	7	1	53	1	1	4	IVA	2	Cis q 3	3	1	300	64.4	165	23.6547	4.1	2022-08-25	2022-10-12	48	0	0	0	0	0	0	0	0	0	1	0
54	0	0	53	1	1	1	IVA	1	Cis weekly	6	2	240	41.7	160	16.2891	2.5				0	0	0					1	0	0	0
54	1	0	53	1	1	1	IVA	1	Cis weekly	6	2	240	41	160	16.0156	3.7				0	0	0	0	0	0	0	0	0	0	0
54	2	0	53	1	1	1	IVA	1	Cis weekly	6	2	240	37.6	160	14.6875					1	0	0	0	0	1	0	0	0	0	0
54	3	0	53	1	1	1	IVA	1	Cis weekly	6	2	240	38.7	160	15.1172					1	1	0	0	0	0	0	0	0	0	0
54	4	0	53	1	1	1	IVA	1	Cis weekly	6	2	240	39.4	160	15.3906	3.3				0	0	0	0	0	1	0	0	0	1	0
54	5	0	53	1	1	1	IVA	1	Cis weekly	6	2	240	40	160	15.625					1	1	0	1	0	1	0	0	0	1	0
54	6	0	53	1	1	1	IVA	1	Cis weekly	6	2	240	40.3	160	15.7422					1	0	1	1	1	0	0	0	0	1	0
54	7	0	53	1	1	1	IVA	1	Cis weekly	6	2	240	40.2	160	15.7031	3.4	2022-08-17	2022-09-30	44	1	0	1	1	1	1	0	0	0	1	0
63	0	0	53	1	0	1	IVA	2	None	0	2	0	66.8	155	27.8044	4.3				0	0	0	0	0	0	0	0	0	0	0
63	1	0	53	1	0	1	IVA	2	None	0	2	0	67	155	27.8876	4.3				0	0	0	0	0	0	0	0	0	0	0
63	2	0	53	1	0	1	IVA	2	None	0	2	0	66	155	27.4714					0	0	0	0	0	0	0	0	0	0	0
63	3	0	53	1	0	1	IVA	2	None	0	2	0	65	155	27.0552	4.4				1	1	0	1	0	0	1	0	0	0	0
63	4	0	53	1	0	1	IVA	2	None	0	2	0	64.3	155	26.7638	4.2				1	1	1	1	0	0	1	0	0	0	0
63	5	0	53	1	0	1	IVA	2	None	0	2	0	64	155	26.6389	4.3				1	1	1	1	0	1	1	0	0	0	0
63	6	0	53	1	0	1	IVA	2	None	0	2	0	62.6	155	26.0562	4.2				1	1	0	1	0	1	1	0	0	1	0
63	7	0	53	1	0	1	IVA	2	None	0	2	0	62.6	155	26.0562	4.2	2022-10-07	2022-11-23	47	1	1	0	1	0	1	1	0	0	1	0
82	0	1	53	1	0	2	III	2	Carbo weekly	4	1		46.6	165	17.1166	4.1				0	0	0	0	0	0	0	1	0	0	0
82	1	1	53	1	0	2	III	2	Carbo weekly	4	1		47.9	165	17.5941	4.4				0	0	0	0	0	0	0	1	0	0	0
82	2	1	53	1	0	2	III	2	Carbo weekly	4	1		47.6	165	17.4839	4.6				0	0	0	0	0	0	0	1	0	0	0
82	3	1	53	1	0	2	III	2	Carbo weekly	4	1		48	165	17.6309	4.5				1	1	0	1	0	1	0	0	0	0	0
82	4	1	53	1	0	2	III	2	Carbo weekly	4	1		48	165	17.6309	4.3				1	0	1	1	0	1	0	1	0	0	0
82	5	1	53	1	0	2	III	2	Carbo weekly	4	1		48.1	165	17.6676	4.3				0	0	1	1	0	0	0	1	0	1	1
82	6	1	53	1	0	2	III	2	Carbo weekly	4	1		48.2	165	17.7043	4.4				0	0	0	0	0	0	0	1	0	0	0
82	7	1	53	1	0	2	III	2	Carbo weekly	4	1		48.8	165	17.9247	4.3	2022-10-12	2022-12-22	71	0	0	1	0	0	0	0	1	1	0	0
9	0	1	54	2	1	1	IVA	2	Cis weekly	1	2	40	46	160	17.9687	4.3											0	0	0	0
9	1	1	54	2	1	1	IVA	2	Cis weekly	1	2	40	46.5	160.5	18.0511	4.4				0	0	0	0	0	0	0	0	0	1	0
9	2	1	54	2	1	1	IVA	2	Cis weekly	1	2	40	45	160	17.5781					0	0	0	0	0	0	0	0	0	0	0
9	3	1	54	2	1	1	IVA	2	Cis weekly	1	2	40	44.9	160	17.5391					0	0	0	0	0	0	0	0	0	0	0
9	4	1	54	2	1	1	IVA	2	Cis weekly	1	2	40	44.4	160	17.3437	4.1				0	0	0	0	0	0	0	0	0	0	0
9	5	1	54	2	1	1	IVA	2	Cis weekly	1	2	40	44.7	160	17.4609					0	0	0	0	0	0	0	0	0	0	0
9	6	1	54	2	1	1	IVA	2	Cis weekly	1	2	40	44.9	161	17.3219					0	0	1	0	0	0	0	1	0	1	0
9	7	1	54	2	1	1	IVA	2	Cis weekly	1	2	40	44.6	161	17.2061	4.4	2022-06-20	2022-08-15	56	0	0	1	0	0	0	0	0	0	1	0
59	0	1	54	1	0	4	IVA	2	Carbo weekly	7	1		62	167	22.231	4.2				0	0	0					0	0	0	0
59	1	1	54	1	0	4	IVA	2	Carbo weekly	7	1		61.6	167	22.0876	4.4				0	0	0	0	0	0	0	0	0	0	0
59	2	1	54	1	0	4	IVA	2	Carbo weekly	7	1		62	167	22.231					0	0	0	0	0	0	0	0	0	0	0
59	3	1	54	1	0	4	IVA	2	Carbo weekly	7	1		61	167	21.8724					0	0	0	0	0	0	0	0	0	1	0
59	4	1	54	1	0	4	IVA	2	Carbo weekly	7	1		60	167	21.5139	3.9				0	1	0	0	0	1	0	0	0	1	0
59	5	1	54	1	0	4	IVA	2	Carbo weekly	7	1		61	167	21.8724					0	0	0	0	0	0	0	1	0	1	0
59	6	1	54	1	0	4	IVA	2	Carbo weekly	7	1		59.6	167	21.3704					0	0	0	1	0	1	0	0	0	1	0
59	7	1	54	1	0	4	IVA	2	Carbo weekly	7	1		59.6	167	21.3704	4.2	2022-10-10	2022-12-06	57	1	1	1	0	1	1	0	0	0	1	0
71	0	1	54	1	0	1	IVA	2	Cis weekly	5	2	200	66	170	22.8374	4.4				0	0	0	0	0	0	0	0	1	0	0
71	1	1	54	1	0	1	IVA	2	Cis weekly	5	2	200	68	170	23.5294	4.4				0	0	0	0	0	0	0	0	0	0	0
71	2	1	54	1	0	1	IVA	2	Cis weekly	5	2	200	69	170	23.8754	4.9				0	0	0	0	0	0	0	0	0	0	0
71	3	1	54	1	0	1	IVA	2	Cis weekly	5	2	200	68	170	23.5294	4.8				1	0	0	0	0	0	0	0	0	0	0
71	4	1	54	1	0	1	IVA	2	Cis weekly	5	2	200	67	170	23.1834	4.5				1	0	0	1	0	1	0	0	0	1	0
71	5	1	54	1	0	1	IVA	2	Cis weekly	5	2	200	67	170	23.1834					1	1	0	1	0	1	0	0	0	1	0
71	6	1	54	1	0	1	IVA	2	Cis weekly	5	2	200	66.8	170	23.1142					1	0	0	1	0	1	0	0	0	1	0
71	7	1	54	1	0	1	IVA	2	Cis weekly	5	2	200	66.8	170	23.1142	4.4	2022-11-28	2023-01-10	43	1	0	0	1	0	1	0	0	0	1	0
72	0	0	54	1	0	3	IVB	2	Cis weekly	6	1	240	50.6	168	17.928	3.8				0	0	0	0	0	0	0	0	0	0	0
72	1	0	54	1	0	3	IVB	2	Cis weekly	6	1	240	51.4	168	18.2115	4.4				0	0	0	0	0	0	0	0	0	0	0
72	2	0	54	1	0	3	IVB	2	Cis weekly	6	1	240	50.6	168	17.928					0	0	0	0	0	0	0	0	0	0	0
72	3	0	54	1	0	3	IVB	2	Cis weekly	6	1	240	49.4	168	17.5028					1	1	1	1	0	0	0	0	0	1	0
72	4	0	54	1	0	3	IVB	2	Cis weekly	6	1	240	44.6	168	15.8022	4.2				1	1	1	1	0	0	0	0	0	1	0
72	5	0	54	1	0	3	IVB	2	Cis weekly	6	1	240	43.1	168	15.2707	4.2				1	1	1	1	0	1	0	0	0	1	0
72	6	0	54	1	0	3	IVB	2	Cis weekly	6	1	240	42	168	14.881	4				1	1	1	1	1	1	0	0	1	1	0
72	7	0	54	1	0	3	IVB	2	Cis weekly	6	1	240	42	168	14.881	4.1	2022-12-02	2023-01-26	55	1	1	1	1	1	1	0	0	0	1	0
10	0	1	55	1	1	2	III	2	Cis weekly	7	1	280	55.7	164	20.7094	4.3											0	0	0	0
10	1	1	55	1	1	2	III	2	Cis weekly	7	1	280	56.5	164	21.0068	4.3				0	0	0	0	0	0	0	0	0	0	0
10	2	1	55	1	1	2	III	2	Cis weekly	7	1	280	55.2	164	20.5235					0	0	0	0	0	0	0	0	0	0	0
10	3	1	55	1	1	2	III	2	Cis weekly	7	1	280	55.2	164	20.5235					0	0	0	0	0	0	0	0	0	1	0
10	4	1	55	1	1	2	III	2	Cis weekly	7	1	280	53.5	164	19.8914	3.9				0	0	0	0	0	0	0	0	0	1	0
10	5	1	55	1	1	2	III	2	Cis weekly	7	1	280	51.5	164.5	19.0316					0	0	0	0	0	0	0	0	0	1	0
10	6	1	55	1	1	2	III	2	Cis weekly	7	1	280	51.1	164	18.9991					0	0	0	0	0	0	0	0	0	1	0
10	7	1	55	1	1	2	III	2	Cis weekly	7	1	280	50.1	164	18.6273	4.2	2022-07-07	2022-08-29	53	0	0	0	0	0	0	0	0	0	1	0
14	0	1	55	1	1	4	III	2	Cis q 3	1	1	100	45.9	167	16.4581	4.6											0	0	0	0
14	1	1	55	1	1	4	III	2	Cis q 3	1	1	100	46	166	16.6933	4.8				0	0	0	0	0	0	0	0	0	0	0
14	2	1	55	1	1	4	III	2	Cis q 3	1	1	100	47.2	166.5	17.026					0	0	0	0	0	0	0	0	0	0	0
14	3	1	55	1	1	4	III	2	Cis q 3	1	1	100	46.7	166.5	16.8457					1	1	1	0	0	0	0	0	0	1	0
14	4	1	55	1	1	4	III	2	Cis q 3	1	1	100	46	166.5	16.5932	4.3				0	0	0	0	0	0	0	0	0	1	0
14	5	1	55	1	1	4	III	2	Cis q 3	1	1	100	44.6	166.5	16.0882					0	0	0	0	0	0	0	0	0	1	0
14	6	1	55	1	1	4	III	2	Cis q 3	1	1	100	44.3	166	16.0764					0	0	0	0	0	0	0	0	0	1	0
14	7	1	55	1	1	4	III	2	Cis q 3	1	1	100	43.5	166	15.786	4.3	2022-09-19	2022-11-07	49	0	0	1	0	0	0	0	0	0	1	0
29	0	0	55	1	1	1	III	1	Cis weekly	5	2	200	45.9	163	17.2758	4.2				0	0	0					0	0	0	0
29	1	0	55	1	1	1	III	1	Cis weekly	5	2	200	47.5	163	17.878	4.5				0	0	0	0	0	0	0	0	0	0	0
29	2	0	55	1	1	1	III	1	Cis weekly	5	2	200	46	163	17.3134					0	0	0	1	0	1	0	0	0	0	0
29	3	0	55	1	1	1	III	1	Cis weekly	5	2	200	46	163	17.3134					0	0	0	1	0	0	0	0	0	0	0
29	4	0	55	1	1	1	III	1	Cis weekly	5	2	200	45.5	163	17.1252	4.3				0	0	0	1	0	1	1	0	0	0	0
29	5	0	55	1	1	1	III	1	Cis weekly	5	2	200	45	163	16.937					1	0	0	1	0	0	1	0	0	0	0
29	6	0	55	1	1	1	III	1	Cis weekly	5	2	200	45	163	16.937					1	0	0	1	1	1	1	0	0	1	1
29	7	0	55	1	1	1	III	1	Cis weekly	5	2	200	42	163	15.8079	3.9	2022-01-25	2022-03-16	50	1	1	0	1	0	1	0	0	0	1	0
41	0	1	55	1	1	1	IVA	1	Cis weekly	3	2	120	46.6	165	17.1166	3.9				0	0	0					0	0	0	0
41	1	1	55	1	1	1	IVA	1	Cis weekly	3	2	120	49.5	165	18.1818	4				0	0	0	0	0	0	0	0	0	0	0
41	2	1	55	1	1	1	IVA	1	Cis weekly	3	2	120	46.7	165	17.1534					1	1	0	0	0	0	0	0	0	1	0
41	3	1	55	1	1	1	IVA	1	Cis weekly	3	2	120	45.6	165	16.7493					1	1	0	1	0	0	0	0	0	1	0
41	4	1	55	1	1	1	IVA	1	Cis weekly	3	2	120	44.5	165	16.3453	3.9				1	1	0	0	0	1	0	0	0	1	0
41	5	1	55	1	1	1	IVA	1	Cis weekly	3	2	120	44	165	16.1616					1	1	0	0	0	1	0	0	0	1	0
41	6	1	55	1	1	1	IVA	1	Cis weekly	3	2	120	44.4	165	16.3085					1	1	0	1	0	1	0	1	0	1	0
41	7	1	55	1	1	1	IVA	1	Cis weekly	3	2	120	42.8	165	15.7208	3.6	2022-04-29	2022-06-20	52	0	0	0	0	0	0	0	1	1	1	0
60	0	0	55	2	1	4	IVA	2	Cis weekly	5	2	200	41	151	17.9817	3.9				0	0	0	0	0	0	0	0	0	0	0
60	1	0	55	2	1	4	IVA	2	Cis weekly	5	2	200	45	151	19.736	4.3				0	0	0	0	0	0	0	0	0	0	0
60	2	0	55	2	1	4	IVA	2	Cis weekly	5	2	200	45	151	19.736	4.7				0	0	0	0	0	0	0	0	0	0	0
60	3	0	55	2	1	4	IVA	2	Cis weekly	5	2	200	45	151	19.736	4.4				0	0	0	0	0	0	0	0	0	0	0
60	4	0	55	2	1	4	IVA	2	Cis weekly	5	2	200	44	150	19.5556	4.4				0	1	0	0	0	1	0	0	0	0	0
60	5	0	55	2	1	4	IVA	2	Cis weekly	5	2	200	45	151	19.736	4.1				1	1	0	1	1	1	0	0	0	0	0
60	6	0	55	2	1	4	IVA	2	Cis weekly	5	2	200	45	151	19.736	4.1				1	0	1	1	0	1	0	0	0	1	0
60	7	0	55	2	1	4	IVA	2	Cis weekly	5	2	200	45	151	19.736	4.1	2022-01-21	2022-03-11	49	1	1	1	1	1	1	0	0	0	1	0
64	0	1	55	1	0	2	IVB	2	Cis weekly	5	1	200	63	174	20.8086	3.8				0	0	0	0	0	0	0	0	0	0	1
64	1	1	55	1	0	2	IVB	2	Cis weekly	5	1	200	67	174	22.1297	3.7				0	0	0	0	0	0	0	0	0	0	0
64	2	1	55	1	0	2	IVB	2	Cis weekly	5	1	200	66	174	21.7994	4				0	0	0	0	0	0	0	0	0	0	0
64	3	1	55	1	0	2	IVB	2	Cis weekly	5	1	200	65	174	21.4692	4.1				0	0	0	1	0	1	0	0	0	0	0
64	4	1	55	1	0	2	IVB	2	Cis weekly	5	1	200	66	174	21.7994	3.7				0	0	0	0	0	1	0	0	0	1	0
64	5	1	55	1	0	2	IVB	2	Cis weekly	5	1	200	63	174	20.8086	3.7				0	0	0	0	0	0	0	0	0	0	1
64	6	1	55	1	0	2	IVB	2	Cis weekly	5	1	200	63	174	20.8086	3.7				0	0	0	1	1	1	0	0	0	1	1
64	7	1	55	1	0	2	IVB	2	Cis weekly	5	1	200	63	174	20.8086	3.7	2022-10-18	2022-12-02	45	0	0	0	1	0	0	0	0	0	1	0
32	0	0	56	2	1	1	IVA	1	Cis weekly	5	2	200	55	153	23.4952	2.7				0	0	0					1	0	0	0
32	1	0	56	2	1	1	IVA	1	Cis weekly	5	2	200	55.2	153	23.5807	4.3				0	0	0	0	0	0	0	0	0	0	0
32	2	0	56	2	1	1	IVA	1	Cis weekly	5	2	200	55	153	23.4952					0	0	0	0	0	0	0	0	0	1	0
32	3	0	56	2	1	1	IVA	1	Cis weekly	5	2	200	55	153	23.4952					0	0	0	1	0	0	0	0	0	1	0
32	4	0	56	2	1	1	IVA	1	Cis weekly	5	2	200	53.4	153	22.8117	3.9				0	0	0	0	0	0	0	0	0	1	0
32	5	0	56	2	1	1	IVA	1	Cis weekly	5	2	200	53	153	22.6409	3.7				0	0	0	1	0	1	0	0	0	1	0
32	6	0	56	2	1	1	IVA	1	Cis weekly	5	2	200	52.1	153	22.2564					1	0	1	1	1	1	0	1	1	1	0
32	7	0	56	2	1	1	IVA	1	Cis weekly	5	2	200	52.4	153	22.3846	3.3	2022-02-08	2022-03-29	49	1	1	0	1	1	1	0	1	0	1	0
11	0	0	58	1	1	4	III	2	Cis q 3	2	1	200	56.4	159	22.3092	4.2											0	0	0	0
11	1	0	58	1	1	4	III	2	Cis q 3	2	1	200	56.6	159	22.3884	4.4				0	0	0	0	0	0	0	0	0	0	0
11	2	0	58	1	1	4	III	2	Cis q 3	2	1	200	56.2	159	22.2301					0	0	0	0	0	0	0	0	0	0	0
11	3	0	58	1	1	4	III	2	Cis q 3	2	1	200	56.5	159	22.3488					0		0	0	0	0	0	0	0	0	0
11	4	0	58	1	1	4	III	2	Cis q 3	2	1	200	55.5	159	21.9532	4.3				0	0	0	0	0	0	0	0	0	0	0
11	5	0	58	1	1	4	III	2	Cis q 3	2	1	200	56	159	22.151					0	0	1	0	0	0	0	0	0	1	0
11	6	0	58	1	1	4	III	2	Cis q 3	2	1	200	56.4	159	22.3092					0	0	0	0	0	0	0	0	0	1	0
11	7	0	58	1	1	4	III	2	Cis q 3	2	1	200	60.9	159	24.0892	4.4	2022-08-10	2022-09-26	47	0	0	0	0	0	0	0	0	0	1	0
36	0	0	58	1	0	2	IVA	2	Cis q 3	1	1	100	69	166	25.0399	4				0	0	0					0	0	0	0
36	1	0	58	1	0	2	IVA	2	Cis q 3	1	1	100	69	166	25.0399	4				0	0	0	0	0	0	0	0	0	0	0
36	2	0	58	1	0	2	IVA	2	Cis q 3	1	1	100	69	166	25.0399					0	0	0	0	0	0	0	0	0	0	0
36	3	0	58	1	0	2	IVA	2	Cis q 3	1	1	100	70	166	25.4028					0	0	0	0	0	0	0	0	0	0	0
36	4	0	58	1	0	2	IVA	2	Cis q 3	1	1	100	66	166	23.9512	4.2				0	0	0	0	0	0	0	0	0	1	0
36	5	0	58	1	0	2	IVA	2	Cis q 3	1	1	100	64	166	23.2254					0	0	0	1	0	0	0	0	1	1	0
36	6	0	58	1	0	2	IVA	2	Cis q 3	1	1	100	64	166	23.2254					0	0	0	1	0	1	0	0	0	1	0
36	7	0	58	1	0	2	IVA	2	Cis q 3	1	1	100	63	166	22.8625	4.2	2022-04-22	2022-06-27	66	1	1	0	1	0	1	0	0	0	1	0
47	0	1	58	1	1	2	IVA	2	Cis q 3	2	1	200	39.2	163	14.754	3.5				1	1	0					1	0	0	0
47	1	1	58	1	1	2	IVA	2	Cis q 3	2	1	200	38.5	163	14.4906	3.5				0	0	0	0	0	0	0	1	0	0	0
47	2	1	58	1	1	2	IVA	2	Cis q 3	2	1	200	38.7	163	14.5658					1	0	0	0	0	0	0	1	0	0	0
47	3	1	58	1	1	2	IVA	2	Cis q 3	2	1	200	38.4	163	14.4529					1	1	0	0	0	0	0	1	0	0	0
47	4	1	58	1	1	2	IVA	2	Cis q 3	2	1	200	39	163	14.6788	3.8				1	1	0	0	0	0	0	1	0	1	0
47	5	1	58	1	1	2	IVA	2	Cis q 3	2	1	200	38.6	163	14.5282					1	1	0	1	0	0	0	1	0	1	0
47	6	1	58	1	1	2	IVA	2	Cis q 3	2	1	200	40.8	163	15.3562					1	1	0	1	1	1	0	1	0	1	0
47	7	1	58	1	1	2	IVA	2	Cis q 3	2	1	200	39.5	163	14.867	3.3	2022-08-01	2022-09-19	49	1	0	0	1	1	1	1	1	1	1	0
67	0	1	58	1	0	2	III	2	Cis weekly	4	2	160	69	176	22.2753	4.6				0	0	0	0	0	0	0	0	0	0	0
67	1	1	58	1	0	2	III	2	Cis weekly	4	2	160	69	176	22.2753	4.4				0	0	0	0	0	0	0	0	0	0	0
67	2	1	58	1	0	2	III	2	Cis weekly	4	2	160	66	176	21.3068	4.3				0	0	0	0	0	0	0	0	0	0	0
67	3	1	58	1	0	2	III	2	Cis weekly	4	2	160	65.5	176	21.1454	4.3				0	0	0	0	0	1	0	0	0	0	0
67	4	1	58	1	0	2	III	2	Cis weekly	4	2	160	65	176	20.984	4.3				1	1	1	1	0	0	0	0	0	1	0
67	5	1	58	1	0	2	III	2	Cis weekly	4	2	160	64	176	20.6612	4.4				1	1	1	1	0	1	0	0	0	0	0
67	6	1	58	1	0	2	III	2	Cis weekly	4	2	160	61	176	19.6927	4.5				1	1	1	1	1	0	0	0	0	1	0
67	7	1	58	1	0	2	III	2	Cis weekly	4	2	160	60	176	19.3698	4.3	2022-11-08	2022-12-21	43	1	1	0	1	0	1	1	0	0	1	0
68	0	0	58	2	0	2	IVA	2	Cis weekly	2	1	80	51	159	20.1733	4.8				0	0	0	0	0	0	0	0	1	0	0
68	1	0	58	2	0	2	IVA	2	Cis weekly	2	1	80	49	159	19.3821	4.6				0	0	0	0	0	0	0	0	0	0	0
68	2	0	58	2	0	2	IVA	2	Cis weekly	2	1	80	48.1	159	19.0261	4.7				0	0	0	0	0	0	0	0	0	0	0
68	3	0	58	2	0	2	IVA	2	Cis weekly	2	1	80	48.8	159	19.303	4.8				0	0	0	1	0	0	0	0	0	0	0
68	4	0	58	2	0	2	IVA	2	Cis weekly	2	1	80	47	159	18.591	4.6				1	0	0	1	0	0	0	0	0	1	0
68	5	0	58	2	0	2	IVA	2	Cis weekly	2	1	80	46.5	159	18.3933	4.4				1	0	1	1	0	0	0	0	1	1	0
68	6	0	58	2	0	2	IVA	2	Cis weekly	2	1	80	45.2	159	17.879	4.4				1	1	1	1	1	0	0	0	0	1	0
68	7	0	58	2	0	2	IVA	2	Cis weekly	2	1	80	45.2	159	17.879	4.4	2022-11-10	2022-12-28	48	1	1	1	1	1	0	0	0	0	1	0
77	0	1	58	2	0	1	III	2	Cis weekly	5	2	200	51	153	21.7865	4.3				0	0	0	0	0	0	0	0	1	0	0
77	1	1	58	2	0	1	III	2	Cis weekly	5	2	200	52	153	22.2137	4.5				0	0	0	0	0	0	0	0	0	0	0
77	2	1	58	2	0	1	III	2	Cis weekly	5	2	200	53.7	153	22.9399	4.2				1	1	0	0	0	0	0	0	0	0	0
77	3	1	58	2	0	1	III	2	Cis weekly	5	2	200	53.2	153	22.7263	4.3				1	1	0	1	0	0	1	0	0	1	0
77	4	1	58	2	0	1	III	2	Cis weekly	5	2	200	52.9	153	22.5981	3.8				1	1	0	1	0	1	0	0	0	1	0
77	5	1	58	2	0	1	III	2	Cis weekly	5	2	200	53.2	153	22.7263	3.6				1	1	1	1	1	1	0	0	0	1	0
77	6	1	58	2	0	1	III	2	Cis weekly	5	2	200	51.9	153	22.171	4				1	1	1	1	1	1	1	0	1	1	1
77	7	1	58	2	0	1	III	2	Cis weekly	5	2	200	52	153	22.2137	4	2023-01-26	2023-03-21	54	1	1	1	1	1	1	1	0	0	1	0
25	0	0	59	1	1	4	III	1	Cis q 3	2	2	200	48	162	18.2899	3.7				0	0	0					0	0	0	0
25	1	0	59	1	1	4	III	1	Cis q 3	2	2	200	48	162	18.2899	3.9				0	0	0	0	0	0	0	0	0	0	0
25	2	0	59	1	1	4	III	1	Cis q 3	2	2	200	48.3	162	18.4042					0	0	0	0	0	0	0	0	0	0	0
25	3	0	59	1	1	4	III	1	Cis q 3	2	2	200	45	162	17.1468					0	0	0	0	0	0	0	0	0	0	0
25	4	0	59	1	1	4	III	1	Cis q 3	2	2	200	46	162	17.5278	3.5				0	0	0	0	0	0	0	0	0	0	0
25	5	0	59	1	1	4	III	1	Cis q 3	2	2	200	51.9	162	19.7759					1	0	0	0	0	1	0	1	0	1	0
25	6	0	59	1	1	4	III	1	Cis q 3	2	2	200	53.1	162	20.2332					0	1	0	0	0	1	0	0	0	1	0
25	7	0	59	1	1	4	III	1	Cis q 3	2	2	200	48	162	18.2899	3.5	2021-12-30	2022-02-17	49	1	0	0	0	0	1	0	1	1	1	0
16	0	0	60	2	1	1	IVA	2	Cis weekly	1	2	40	41.4	158	16.5839												1	1	1	1
16	1	0	60	2	1	1	IVA	2	Cis weekly	1	2	40	41.7	158	16.7041	3.9				0	0	0	0	0	0	0	0	0	0	0
16	2	0	60	2	1	1	IVA	2	Cis weekly	1	2	40	40.1	158	16.0631					0	0	0	0	0	0	0	0	0	0	0
16	3	0	60	2	1	1	IVA	2	Cis weekly	1	2	40	40.4	157	16.3901					0	1	0	0	1	0	0	0	0	1	0
16	4	0	60	2	1	1	IVA	2	Cis weekly	1	2	40	38.4	157	15.5787	3.9				1	1	0	0	0	0	0	0	0	1	0
16	5	0	60	2	1	1	IVA	2	Cis weekly	1	2	40	38.5	157	15.6193					0	0	0	0	0	0	0	0	0	0	0
16	6	0	60	2	1	1	IVA	2	Cis weekly	1	2	40	37.9	157.5	15.2784					1	1	1	0	0	0	0	0	0	1	0
16	7	0	60	2	1	1	IVA	2	Cis weekly	1	2	40	37	157	15.0108	4	2022-09-26	2022-11-14	49	0	0	0	1	0	0	0	1	0	1	0
74	0	1	60	1	0	3	III	2	Cis weekly	6	1	240	74	170	25.6055	4.5				0	0	0	0	0	0	0	0	0	0	0
74	1	1	60	1	0	3	III	2	Cis weekly	6	1	240	70	174	23.1206	4.5				0	0	0	0	0	0	0	0	0	0	0
74	2	1	60	1	0	3	III	2	Cis weekly	6	1	240	69	170	23.8754	4.4				0	0	0	0	0	0	0	0	0	0	0
74	3	1	60	1	0	3	III	2	Cis weekly	6	1	240	68.5	170	23.7024	4.4				0	0	0	0	0	0	0	0	0	0	0
74	4	1	60	1	0	3	III	2	Cis weekly	6	1	240	67.9	170	23.4948	4				1	1	0	1	0	1	0	0	0	1	0
74	5	1	60	1	0	3	III	2	Cis weekly	6	1	240	65.4	170	22.6298	4.3				1	1	1	1	0	1	0	0	0	1	0
74	6	1	60	1	0	3	III	2	Cis weekly	6	1	240	65	170	22.4913	4.3				1	1	1	1	0	1	0	0	0	1	0
74	7	1	60	1	0	3	III	2	Cis weekly	6	1	240	62.2	170	21.5225	4.4	2022-12-21	2023-02-07	48	1	1	1	1	1	1	1	0	0	1	0
1	0	1	61	1	0	2	II	2	Carbo weekly	6	1		71.9	163	27.0616	4.4											0	0	0	0
1	1	1	61	1	0	2	II	2	Carbo weekly	6	1		77.3	163	29.0941	4.1							0	0	0	0	0	0	0	0
1	2	1	61	1	0	2	II	2	Carbo weekly	6	1		75.7	163	28.4919								0	0	0	0	0	0	0	0
1	3	1	61	1	0	2	II	2	Carbo weekly	6	1		74	163	27.852								0	0	0	0	0	0	0	0
1	4	1	61	1	0	2	II	2	Carbo weekly	6	1		73.6	163	27.7015	3.8							0	0	0	0	0	0	1	0
1	5	1	61	1	0	2	II	2	Carbo weekly	6	1		72	163	27.0993								1	0	1	0	0	0	1	0
1	6	1	61	1	0	2	II	2	Carbo weekly	6	1		69	163	25.9701								1	0	1	0	0	0	1	0
1	7	1	61	1	0	2	II	2	Carbo weekly	6	1		70.3	163	26.4594	4.3	2021-10-27	2021-12-14	48				0	0	1	0	0	0	1	0
7	0	1	61	1	1	1	IVA	2	Cis weekly	4	1	160	38.3	163	14.4153	4.4											0	0	0	0
7	1	1	61	1	1	1	IVA	2	Cis weekly	4	1	160	36.6	163	13.7755	4							0	0	0	0	0	0	0	0
7	2	1	61	1	1	1	IVA	2	Cis weekly	4	1	160	34.8	163	13.098								0	0	0	0	0	0	1	0
7	3	1	61	1	1	1	IVA	2	Cis weekly	4	1	160	32.9	163	12.3829								0	0	0	0	0	0	1	0
7	4	1	61	1	1	1	IVA	2	Cis weekly	4	1	160	31.9	163	12.0065	3.8							0	0	0	0	0	0	1	0
7	5	1	61	1	1	1	IVA	2	Cis weekly	4	1	160	32.5	163	12.2323								1	1	0	0	0	0	1	0
7	6	1	61	1	1	1	IVA	2	Cis weekly	4	1	160	33.2	163	12.4958								0	0	0	0	0	0	1	0
7	7	1	61	1	1	1	IVA	2	Cis weekly	4	1	160	33	162.5	12.497	3.3	2022-06-07	2022-07-27	50				1	1	0	0	0	0	1	0
12	0	1	61	1	1	1	IVB	2	Carbo weekly	5	1		56.2	158.5	22.3706	4.6											0	0	0	0
12	1	1	61	1	1	1	IVB	2	Carbo weekly	5	1		56.5	159	22.3488	4.3				0	0	0	0	0	0	0	0	0	0	0
12	2	1	61	1	1	1	IVB	2	Carbo weekly	5	1		56.4	160	22.0312					0	0	0	0	0	0	0	0	0	0	0
12	3	1	61	1	1	1	IVB	2	Carbo weekly	5	1		56.4	159	22.3092					0	0	0	0	0	0	0	0	0	0	0
12	4	1	61	1	1	1	IVB	2	Carbo weekly	5	1		53.6	159	21.2017	4.2				1	1	0	0	0	0	0	0	0	0	0
12	5	1	61	1	1	1	IVB	2	Carbo weekly	5	1		53.1	158.5	21.1366					0	0	0	1	1	0	0	0	0	1	0
12	6	1	61	1	1	1	IVB	2	Carbo weekly	5	1		52.7	159	20.8457					0	0	0	0	0	0	0	0	0	1	0
12	7	1	61	1	1	1	IVB	2	Carbo weekly	5	1		53.9	158	21.5911	3.9	2022-08-11	2022-10-21	71	0	0	0	0	0	0	0	0	0	0	0
19	0	1	61	1	1	2	IVA	2	Cis weekly	5	1	200	36.9	156	15.1627	3.5											0	0	0	0
19	1	1	61	1	1	2	IVA	2	Cis weekly	5	1	200	36.5	157	14.8079	3.6				0	0	0	0	0	0	0	0	0	0	0
19	2	1	61	1	1	2	IVA	2	Cis weekly	5	1	200	37.4	157	15.173					0	0	0	0	0	0	0	1	0	0	0
19	3	1	61	1	1	2	IVA	2	Cis weekly	5	1	200	37.9	157.5	15.2784					0	0	0	0	0	0	0	1	0	1	0
19	4	1	61	1	1	2	IVA	2	Cis weekly	5	1	200	36.6	154.5	15.3329	3.3				0	0	0	0	0	0	0	1	0	1	0
19	5	1	61	1	1	2	IVA	2	Cis weekly	5	1	200	38	157	15.4164					0	0	0	0	0	1	0	1	0	1	0
19	6	1	61	1	1	2	IVA	2	Cis weekly	5	1	200	37.9	157.5	15.2784					0	0	0	0	0	0	0	1	0	1	0
19	7	1	61	1	1	2	IVA	2	Cis weekly	5	1	200	37.1	157	15.0513	3.3	2022-10-28	2022-12-15	48	1	1	1	0	0	0	0	1	0	1	0
30	0	1	61	1	0	1	III	2	Cis weekly	5	2	200	71	163	26.7229	3.9				0	0	0					0	0	0	0
30	1	1	61	1	0	1	III	2	Cis weekly	5	2	200	71.9	163	27.0616	4.1				0	0	0	0	0	0	0	0	0	0	0
30	2	1	61	1	0	1	III	2	Cis weekly	5	2	200	70.2	163	26.4218					0	0	0	0	0	0	0	0	0	0	0
30	3	1	61	1	0	1	III	2	Cis weekly	5	2	200	67.9	163	25.5561					0	0	0	1	0	1	1	0	0	1	0
30	4	1	61	1	0	1	III	2	Cis weekly	5	2	200	68.4	163	25.7443	4.1				1	0	0	1	0	1	1	0	0	1	0
30	5	1	61	1	0	1	III	2	Cis weekly	5	2	200	67.2	163	25.2926					1	1	0	1	0	1	1	0	0	1	0
30	6	1	61	1	0	1	III	2	Cis weekly	5	2	200	66	163	24.841					1	1	0	1	0	1	1	0	0	1	0
30	7	1	61	1	0	1	III	2	Cis weekly	5	2	200	66	163	24.841	3.7	2022-02-04	2022-03-25	49	1	1	1	1	0	1	1	1	0	1	0
61	0	1	61	1	0	3	IVB	2	Cis weekly	6	1	240	56.5	164	21.0068	3.8				0	0	0	0	0	0	0	0	0	0	0
61	1	1	61	1	0	3	IVB	2	Cis weekly	6	1	240	58	164	21.5645	3.8				0	0	0	0	0	0	0	0	0	0	0
61	2	1	61	1	0	3	IVB	2	Cis weekly	6	1	240	58.4	164	21.7133					0	0	0	0	0	0	0	0	0	0	0
61	3	1	61	1	0	3	IVB	2	Cis weekly	6	1	240	58.6	164	21.7876	4.1				1	1	0	1	0	0	0	0	0	0	0
61	4	1	61	1	0	3	IVB	2	Cis weekly	6	1	240	57.4	164	21.3415	4.1				1	1	1	1	1	0	0	0	0	1	0
61	5	1	61	1	0	3	IVB	2	Cis weekly	6	1	240	56.7	164	21.0812					1	1	1	1	0	1	0	0	0	1	0
61	6	1	61	1	0	3	IVB	2	Cis weekly	6	1	240	55.6	164	20.6722	4.3				1	1	1	1	1	1	1	0	1	1	0
61	7	1	61	1	0	3	IVB	2	Cis weekly	6	1	240	54.9	164	20.412	4	2022-02-22	2022-04-12	49	1	1	1	1	1	0	1	0	0	1	0
80	0	1	61	1	0	2	IVA	2	Cis weekly	4	1	160	59.7	167	21.4063	4.3				0	0	0	0	0	0	0	0	0	0	0
80	1	1	61	1	0	2	IVA	2	Cis weekly	4	1	160	58	167	20.7967	4.6				0	0	0	0	0	0	0	0	0	0	0
80	2	1	61	1	0	2	IVA	2	Cis weekly	4	1	160	57.7	167	20.6892	4.6				0	0	0	0	0	0	0	0	0	0	0
80	3	1	61	1	0	2	IVA	2	Cis weekly	4	1	160	56.1	167	20.1155	4.6					1	0	1	0	1	0	0	0	0	0
80	4	1	61	1	0	2	IVA	2	Cis weekly	4	1	160	55	167	19.721	4.5				1	1	0	1	0	1	0	0	0	1	0
80	5	1	61	1	0	2	IVA	2	Cis weekly	4	1	160	54.9	167	19.6852	4.5				1	1	1	1	0	1	0	0	0	1	1
80	6	1	61	1	0	2	IVA	2	Cis weekly	4	1	160	53.3	167	19.1115	4.2				1	1	1	1	0	1	0	1	0	0	1
80	7	1	61	1	0	2	IVA	2	Cis weekly	4	1	160	53.5	167	19.1832	4.5	2023-03-13	2023-05-12	60	1	1	1	1	0	0	0	1	1	0	1
31	0	1	62	2	1	2	III	1	Cis weekly	6	1	240	52	150	23.1111	3.6				0	0	0					0	0	0	0
31	1	1	62	2	1	2	III	1	Cis weekly	6	1	240	52	150	23.1111	3.9				0	0	0	0	0	0	0	0	0	0	0
31	2	1	62	2	1	2	III	1	Cis weekly	6	1	240	51	150	22.6667					0	0	0	0	0	0	0	0	0	1	0
31	3	1	62	2	1	2	III	1	Cis weekly	6	1	240	49	150	21.7778					1	1	0	1	0	0	0	0	0	0	0
31	4	1	62	2	1	2	III	1	Cis weekly	6	1	240	49.5	150	22	3.6				1	0	0	1	0	1	0	0	0	1	0
31	5	1	62	2	1	2	III	1	Cis weekly	6	1	240	46.7	150	20.7556					1	1	1	1	1	1	0	0	0	1	0
31	6	1	62	2	1	2	III	1	Cis weekly	6	1	240	46	150	20.4444					1	1	1	1	1	1	1	1	0	1	0
31	7	1	62	2	1	2	III	1	Cis weekly	6	1	240	45	150	20	3.1	2022-02-07	2022-03-31	52	1	1	1	1	1	1	1	0	0	1	0
46	0	0	62	1	1	2	IVA	2	Cis weekly	5	1	200	82.1	165	30.1561	3.9				0	0	0					0	0	0	0
46	1	0	62	1	1	2	IVA	2	Cis weekly	5	1	200	82.4	165	30.2663	4.2				0	0	0	0	0	0	0	0	0	0	0
46	2	0	62	1	1	2	IVA	2	Cis weekly	5	1	200	82.3	165	30.2296					0	0	0	0	0	0	0	0	0	0	0
46	3	0	62	1	1	2	IVA	2	Cis weekly	5	1	200	81.5	165	29.9357					0	0	0	0	0	0	0	0	0	0	0
46	4	0	62	1	1	2	IVA	2	Cis weekly	5	1	200	79.3	165	29.1276	3.9				1	1	0	1	0	0	0	0	0	1	0
46	5	0	62	1	1	2	IVA	2	Cis weekly	5	1	200	78.7	165	28.9073					1	1	0	0	0	0	0	0	0	1	0
46	6	0	62	1	1	2	IVA	2	Cis weekly	5	1	200	79.4	165	29.1644					0	0	0	0	0	0	0	0	0	1	0
46	7	0	62	1	1	2	IVA	2	Cis weekly	5	1	200	77.3	165	28.393	3.9	2022-08-11	2022-10-04	54	1	1	1	1	0	1	0	0	0	1	0
65	0	0	62	1	0	2	IVB	2	Cis weekly	1	1	40	38	162	14.4795	3.6				0	0	0	0	0	0	0	1	0	0	0
65	1	0	62	1	0	2	IVB	2	Cis weekly	1	1	40	48	162	18.2899	3.3				0	0	0	0	0	0	0	1	0	0	0
65	2	0	62	1	0	2	IVB	2	Cis weekly	1	1	40	37.1	162	14.1366	3.4				1	0	0	0	0	1	0	1	0	0	0
65	3	0	62	1	0	2	IVB	2	Cis weekly	1	1	40	34	162	12.9553	3.5				0	0	0	1	0	1	0	1	0	1	0
65	4	0	62	1	0	2	IVB	2	Cis weekly	1	1	40	34	162	12.9553	3.5				1	1	0	1	0	1	0	1	0	1	0
65	5	0	62	1	0	2	IVB	2	Cis weekly	1	1	40	34	162	12.9553	3.3				1	1	0	1	0	1	0	1	0	0	0
65	6	0	62	1	0	2	IVB	2	Cis weekly	1	1	40	33	162	12.5743	3.2				1	1	0	1	0	1	0	1	0	1	0
65	7	0	62	1	0	2	IVB	2	Cis weekly	1	1	40	33	162	12.5743	2.9	2022-10-18	2022-12-02	45	1	1	0	1	0	1	0	1	0	1	0
73	0	1	62	1	0	2	III	2	Cis weekly	7	1	280	65	160	25.3906	4.8				0	0	0	0	0	0	0	0	0	0	0
73	1	1	62	1	0	2	III	2	Cis weekly	7	1	280	68	160	26.5625	4.2				0	0	0	0	0	0	0	0	0	0	0
73	2	1	62	1	0	2	III	2	Cis weekly	7	1	280	67	160	26.1719	4.4				0	0	0	0	0	0	0	0	0	0	0
73	3	1	62	1	0	2	III	2	Cis weekly	7	1	280	67	160	26.1719	4.4				1	1	0	1	0	0	0	0	0	0	0
73	4	1	62	1	0	2	III	2	Cis weekly	7	1	280	66	160	25.7812	4.4				0	0	0	0	0	1	0	0	0	0	0
73	5	1	62	1	0	2	III	2	Cis weekly	7	1	280	65.5	160	25.5859	4.7				0	0	0	0	0	0	0	0	0	0	0
73	6	1	62	1	0	2	III	2	Cis weekly	7	1	280	65.7	160	25.6641	4.4				1	1	1	1	0	1	0	0	0	0	0
73	7	1	62	1	0	2	III	2	Cis weekly	7	1	280	62	160	24.2187	4.2	2022-12-06	2023-01-25	50	1	1	1	1	0	1	1	0	0	1	0
4	0	1	63	2	1	2	IVA	2	Cis weekly	4	1	160	40.8	153	17.4292	4.2											0	1	0	0
4	1	1	63	2	1	2	IVA	2	Cis weekly	4	1	160	41.6	152	18.0055	4.2							0	0	0	0	0	1	0	0
4	2	1	63	2	1	2	IVA	2	Cis weekly	4	1	160	41.6	152	18.0055								0	0	0	0	0	0	1	0
4	3	1	63	2	1	2	IVA	2	Cis weekly	4	1	160	39.2	152	16.9668								0	0	0	0	0	0	1	0
4	4	1	63	2	1	2	IVA	2	Cis weekly	4	1	160	38.3	152	16.5772	4.3							0	0	0	0	0	0	1	0
4	5	1	63	2	1	2	IVA	2	Cis weekly	4	1	160	37.3	151	16.3589								1	0	1	0	0	0	1	0
4	6	1	63	2	1	2	IVA	2	Cis weekly	4	1	160	36.8	151	16.1396								0	0	1	0	0	1	1	0
4	7	1	63	2	1	2	IVA	2	Cis weekly	4	1	160	37.6	150	16.7111	3.8	2022-01-11	2022-03-14	62				0	1	0	0	0	0	1	0
8	0	0	63	1	1	2	IVA	2	none	0	1		39.6	155	16.4828	3.6											1	0	0	0
8	1	0	63	1	1	2	IVA	2	none	0	1		36.3	155	15.1093	3.6							0	0	0	0	1	0	0	0
8	2	0	63	1	1	2	IVA	2	none	0	1		37.9	155	15.7752								0	0	0	0	1	0	1	0
8	3	0	63	1	1	2	IVA	2	none	0	1		38	155	15.8169								0	0	0	0	1	0	1	0
8	4	0	63	1	1	2	IVA	2	none	0	1		38	155	15.8169	3.4							0	0	0	0	1	0	1	0
8	5	0	63	1	1	2	IVA	2	none	0	1		38.2	155	15.9001								0	0	0	0	1	0	1	0
8	6	0	63	1	1	2	IVA	2	none	0	1		37.5	155	15.6087								0	0	0	0	1	0	1	0
8	7	0	63	1	1	2	IVA	2	none	0	1						2022-06-07	2022-07-26	49				0	0	0	0	1	0	1	0
24	0	1	63	1	1	2	IVA	1	Cis weekly	7	1	280	49.5	162	18.8615	4				1	1	0					0	0	0	0
24	1	1	63	1	1	2	IVA	1	Cis weekly	7	1	280	50.5	162	19.2425	4.5				1	1	0	0	0	0	0	0	0	0	0
24	2	1	63	1	1	2	IVA	1	Cis weekly	7	1	280	50	162	19.052					0	0	0	0	0	0	0	0	0	1	0
24	3	1	63	1	1	2	IVA	1	Cis weekly	7	1	280	50	162	19.052					1	0	0	1	0	0	0	0	0	1	0
24	4	1	63	1	1	2	IVA	1	Cis weekly	7	1	280	50	162	19.052	4.1				1	1	0	1	0	0	1	0	0	1	0
24	5	1	63	1	1	2	IVA	1	Cis weekly	7	1	280	49	162	18.6709					1	1	1	1	0	1	1	0	0	1	0
24	6	1	63	1	1	2	IVA	1	Cis weekly	7	1	280	49	162	18.6709	4				1	1	1	1	0	1	1	0	0	1	0
24	7	1	63	1	1	2	IVA	1	Cis weekly	7	1	280	49	162	18.6709	4.1	2021-12-20	2022-02-08	50	1	1	0	1	1	1	1	0	0	1	0
76	0	0	63	1	0	4	IVA	2	None	0	2	0	63	167	22.5896	4.5				0	0	0	0	0	0	0	0	0	0	0
76	1	0	63	1	0	4	IVA	2	None	0	2	0	63	167	22.5896	4.1				0	0	0	0	0	0	0	0	0	0	0
76	2	0	63	1	0	4	IVA	2	None	0	2	0	63	167	22.5896	4.2				0	0	0	0	0	0	0	0	0	0	0
76	3	0	63	1	0	4	IVA	2	None	0	2	0	63	167	22.5896					0	0	0	1	0	0	0	0	0	0	0
76	4	0	63	1	0	4	IVA	2	None	0	2	0	62	167	22.231	4.3				1	0	0	1	0	0	0	0	0	1	0
76	5	0	63	1	0	4	IVA	2	None	0	2	0	61	167	21.8724	3.9				1	0	1	0	0	0	0	0	0	1	0
76	6	0	63	1	0	4	IVA	2	None	0	2	0	60	167	21.5139	3.9				1	1	1	1	0	0	0	0	0	1	0
76	7	0	63	1	0	4	IVA	2	None	0	2	0	60	167	21.5139	3.9	2023-01-18	2023-03-01	42	1	1	1	1	0	0	0	0	0	1	0
2	0	0	64	1	0	3	II	2	Carbo weekly	4	1		52.2	171.5	17.7477	4											1	0	0	0
2	1	0	64	1	0	3	II	2	Carbo weekly	4	1		49.6	171	16.9625	4.2							0	0	0	0	0	0	0	0
2	2	0	64	1	0	3	II	2	Carbo weekly	4	1		50.5	171	17.2703								0	0	0	0	0	0	1	0
2	3	0	64	1	0	3	II	2	Carbo weekly	4	1		48.8	171	16.6889								0	0	0	0	0	0	1	0
2	4	0	64	1	0	3	II	2	Carbo weekly	4	1		49.8	171.5	16.9317	4							0	0	0	0	0	0	1	0
2	5	0	64	1	0	3	II	2	Carbo weekly	4	1		50.2	170.5	17.2685								0	0	0	0	0	0	1	0
2	6	0	64	1	0	3	II	2	Carbo weekly	4	1		49.5	170.5	17.0277								0	0	0	0	0	0	1	0
2	7	0	64	1	0	3	II	2	Carbo weekly	4	1		49.9	171	17.0651	4.3	2021-11-08	2022-02-01	85				0	1	0	0	1	1	1	0
28	0	0	64	1	1	3	IVB	2	Cis q 3	3	1	300	63.3	175	20.6694	4.2				0	0	0					0	0	0	0
28	1	0	64	1	1	3	IVB	2	Cis q 3	3	1	300	62.5	174	20.6434	4.3				0	0	0	0	0	0	0	0	0	0	0
28	2	0	64	1	1	3	IVB	2	Cis q 3	3	1	300	59.3	174	19.5865					0	0	0	0	0	0	0	0	0	0	0
28	3	0	64	1	1	3	IVB	2	Cis q 3	3	1	300	59.5	174	19.6525					0	0	0	0	0	1	0	0	0	1	0
28	4	0	64	1	1	3	IVB	2	Cis q 3	3	1	300	54.4	174	17.968	3.8				0	0	0	0	0	1	0	0	0	1	0
28	5	0	64	1	1	3	IVB	2	Cis q 3	3	1	300	53.7	174	17.7368					0	0	0	0	1	1	0	0	0	1	0
28	6	0	64	1	1	3	IVB	2	Cis q 3	3	1	300	53.8	174	17.7699					0	0	0	0	1	1	0	0	0	1	0
28	7	0	64	1	1	3	IVB	2	Cis q 3	3	1	300	54.8	174	18.1001	3.8	2022-01-12	2022-03-03	50	1	1	1	0	1	1	0	1	0	1	0
69	0	1	64	1	0	2	III	2	Cis weekly	5	1	200	70	170	24.2215	4.5				0	0	0	0	0	0	0	0	0	0	0
69	1	1	64	1	0	2	III	2	Cis weekly	5	1	200	70	170	24.2215	4.5				0	0	0	0	0	0	0	0	0	0	0
69	2	1	64	1	0	2	III	2	Cis weekly	5	1	200	70	170	24.2215	4.5				0	0	0	0	0	0	0	0	0	0	0
69	3	1	64	1	0	2	III	2	Cis weekly	5	1	200	68.9	170	23.8408	4.5				0	0	0	0	0	0	0	0	0	0	0
69	4	1	64	1	0	2	III	2	Cis weekly	5	1	200	67.3	170	23.2872	4.1				0	0	0	0	0	0	0	0	0	1	0
69	5	1	64	1	0	2	III	2	Cis weekly	5	1	200	67.3	170	23.2872	3.9				0	0	0	0	0	0	0	0	0	1	0
69	6	1	64	1	0	2	III	2	Cis weekly	5	1	200	65	170	22.4913	4.1				0	0	0	0	0	0	0	0	0	1	0
69	7	1	64	1	0	2	III	2	Cis weekly	5	1	200	65	170	22.4913	4.1	2022-11-10	2022-12-28	48	0	0	0	0	0	0	0	0	0	1	0
15	0	1	65	1	1	1	IVA	2	Cis weekly	7	1	280	45.2	161	17.4376	3.9											0	0	0	0
15	1	1	65	1	1	1	IVA	2	Cis weekly	7	1	280	45.9	161.5	17.5982	4.2				0	0	0	0	0	0	0	0	0	0	0
15	2	1	65	1	1	1	IVA	2	Cis weekly	7	1	280	45.6	161	17.5919					0	0	0	0	0	0	0	0	0	0	0
15	3	1	65	1	1	1	IVA	2	Cis weekly	7	1	280	45.1	161	17.399					0	0	0	0	0	0	0	0	0	0	0
15	4	1	65	1	1	1	IVA	2	Cis weekly	7	1	280	45.3	161	17.4762	4.1				0	0	0	0	0	0	0	0	0	1	0
15	5	1	65	1	1	1	IVA	2	Cis weekly	7	1	280	43.6	161	16.8203					1	1	0	0	0	0	0	0	0	1	0
15	6	1	65	1	1	1	IVA	2	Cis weekly	7	1	280	42.5	160.5	16.4983					1	1	0	0	0	0	0	0	0	1	0
15	7	1	65	1	1	1	IVA	2	Cis weekly	7	1	280	41.8	160.5	16.2266	3.9	2022-09-16	2022-11-04	49	1	1	1	0	0	0	0	0	0	1	0
52	0	0	65	1	1	3	IVA	2	Cis weekly	7	1	280	55.1	164	20.4863	4.5				1	1	0					0	0	0	0
52	1	0	65	1	1	3	IVA	2	Cis weekly	7	1	280	52.9	164	19.6684	4.3				1	1	0	0	0	0	0	0	0	0	0
52	2	0	65	1	1	3	IVA	2	Cis weekly	7	1	280	50.6	164	18.8132					0	0	0	0	0	0	0	0	0	1	0
52	3	0	65	1	1	3	IVA	2	Cis weekly	7	1	280	49.6	164	18.4414					0	1	0	0	0	0	0	0	0	1	0
52	4	0	65	1	1	3	IVA	2	Cis weekly	7	1	280	49.6	164	18.4414	3.3				0	1	0	0	0	1	0	0	0	1	0
52	5	0	65	1	1	3	IVA	2	Cis weekly	7	1	280	49	164	18.2183					0	0	0	1	0	1	0	1	0	1	0
52	6	0	65	1	1	3	IVA	2	Cis weekly	7	1	280	49	164	18.2183					0	0	0	0	0	0	0	1	0	0	0
52	7	0	65	1	1	3	IVA	2	Cis weekly	7	1	280	48.6	164	18.0696	3.4	2022-08-16	2022-10-06	51	1	1	1	1	1	1	0	1	0	1	0
53	0	1	65	1	1	5	IVA	2	Cis weekly	7	1	280	43	150	19.1111	4.4				0	0	0					0	0	0	0
53	1	1	65	1	1	5	IVA	2	Cis weekly	7	1	280	43	150	19.1111	4.8				0	0	0	0	0	0	0	0	0	0	0
53	2	1	65	1	1	5	IVA	2	Cis weekly	7	1	280	42.2	150	18.7556					0	0	0	0	0	0	0	0	0	0	0
53	3	1	65	1	1	5	IVA	2	Cis weekly	7	1	280	41.8	150	18.5778					0	0	0	0	0	1	0	0	0	0	0
53	4	1	65	1	1	5	IVA	2	Cis weekly	7	1	280	40.4	150	17.9556	4.5				0	0	0	0	0	1	0	0	0	1	0
53	5	1	65	1	1	5	IVA	2	Cis weekly	7	1	280	36.9	150	16.4					0	0	0	1	0	0	0	0	0	1	0
53	6	1	65	1	1	5	IVA	2	Cis weekly	7	1	280	39.1	150	17.3778					0	0	1	1	1	0	0	0	0	1	0
53	7	1	65	1	1	5	IVA	2	Cis weekly	7	1	280	39.1	150	17.3778	4.3	2022-08-22	2022-10-10	49	0	0	0	1	0	1	0	0	0	1	0
6	0	0	66	1	1	2	II	2	Carbo weekly	7	1		49.8	166	18.0723	4.2											0	0	0	0
6	1	0	66	1	1	2	II	2	Carbo weekly	7	1		49.9	166	18.1086	4.1							0	0	0	0	0	0	0	0
6	2	0	66	1	1	2	II	2	Carbo weekly	7	1		49	166	17.782								0	0	0	0	0	0	0	0
6	3	0	66	1	1	2	II	2	Carbo weekly	7	1		48.2	166	17.4917								0	0	0	0	0	0	0	0
6	4	0	66	1	1	2	II	2	Carbo weekly	7	1		47.2	165	17.337	4.28							0	0	0	0	0	0	1	0
6	5	0	66	1	1	2	II	2	Carbo weekly	7	1		46	166	16.6933								0	0	0	0	0	0	1	0
6	6	0	66	1	1	2	II	2	Carbo weekly	7	1		45.1	166	16.3667								0	0	0	0	0	0	1	0
6	7	0	66	1	1	2	II	2	Carbo weekly	7	1		44.3	165	16.2718	4.2	2022-01-17	2022-03-15	57				0	0	0	0	0	0	1	0
33	0	1	66	2	1	2	IVA	2	Cis weekly	7	1	280	54.2	150	24.0889	4.4				0	0	0					0	0	0	0
33	1	1	66	2	1	2	IVA	2	Cis weekly	7	1	280	54.5	150	24.2222	4.3				0	0	0	0	0	0	0	0	0	0	0
33	2	1	66	2	1	2	IVA	2	Cis weekly	7	1	280	55.8	150	24.8					0	0	0	0	0	0	0	0	0	0	0
33	3	1	66	2	1	2	IVA	2	Cis weekly	7	1	280	56	150	24.8889					0	0	0	0	0	0	0	0	0	1	0
33	4	1	66	2	1	2	IVA	2	Cis weekly	7	1	280	55.6	150	24.7111	3.9				0	0	0	1	0	0	0	0	0	1	0
33	5	1	66	2	1	2	IVA	2	Cis weekly	7	1	280	55	150	24.4444					0	0	0	0	0	0	0	0	0	1	0
33	6	1	66	2	1	2	IVA	2	Cis weekly	7	1	280	55.4	150	24.6222					0	0	0	1	0	0	0	0	0	1	0
33	7	1	66	2	1	2	IVA	2	Cis weekly	7	1	280	56.2	150	24.9778	3.4	2022-02-17	2022-04-08	50	1	0	0	1	0	1	0	0	0	1	0
66	0	0	66	2	1	1	III	2	None	0	2	0	34.4	140	17.551	2.9				1	0	0	0	0	1	0	1	0	0	0
66	1	0	66	2	1	1	III	2	None	0	2	0	35	140	17.8571	3.8				1	0	0	0	0	1	0	1	0	0	0
66	2	0	66	2	1	1	III	2	None	0	2	0	36	140	18.3673	3.8				1	0	0	0	0	0	0	1	0	0	0
66	3	0	66	2	1	1	III	2	None	0	2	0	37.7	140	19.2347	3.6				1	0	0	1	1	1	0	0	0	1	0
66	4	0	66	2	1	1	III	2	None	0	2	0	37.7	140	19.2347	3.6				1	0	0	1	0	0	0	0	0	1	0
66	5	0	66	2	1	1	III	2	None	0	2	0	38	140	19.3878	3.9				1	1	0	1	0	0	0	0	0	1	0
66	6	0	66	2	1	1	III	2	None	0	2	0	38.2	140	19.4898	3.8				1	1	1	1	0	1	1	0	0	1	0
66	7	0	66	2	1	1	III	2	None	0	2	0	38.2	140	19.4898	3.4	2022-11-01	2022-12-19	48	1	1	1	1	0	1	1	0	0	1	0
83	0	1	66	1	0	4	IVA	2	Cis weekly	6	1	240	46	162	17.5278	3.5				0	0	0	0	0	0	0	0	1	0	0
83	1	1	66	1	0	4	IVA	2	Cis weekly	6	1	240	43.4	162	16.5371	4.2				0	0	0	0	0	0	0	0	0	0	0
83	2	1	66	1	0	4	IVA	2	Cis weekly	6	1	240	43.5	162	16.5752	4.2				0	0	0	0	0	0	0	0	0	0	0
83	3	1	66	1	0	4	IVA	2	Cis weekly	6	1	240	42.2	162	16.0799	4.2				0	0	0	0	0	0	0	0	0	0	0
83	4	1	66	1	0	4	IVA	2	Cis weekly	6	1	240	42	162	16.0037	3.9				0	0	0	1	0	0	0	0	0	0	0
83	5	1	66	1	0	4	IVA	2	Cis weekly	6	1	240	41	162	15.6226	3.9				1	0	1	1	1	1	0	0	0	0	0
83	6	1	66	1	0	4	IVA	2	Cis weekly	6	1	240	40.5	162	15.4321	4.1				1	1	1	1	1	1	0	0	0	1	0
83	7	1	66	1	0	4	IVA	2	Cis weekly	6	1	240	40	162	15.2416	4	2023-05-23	2023-06-01	42	1	1	1	1	1	1	0	0	0	1	0
86	0	0	66	2	0	1	IVA	2	Cis weekly	6	2	240	52	148	23.74	3.8				0	0	0	0	0	0	0	0	0	0	0
86	1	0	66	2	0	1	IVA	2	Cis weekly	6	2	240	52.5	148	23.9682	4.2				1	0	0	0	0	0	0	0	0	0	0
86	2	0	66	2	0	1	IVA	2	Cis weekly	6	2	240	49	148	22.3703	4.6				1	0	0	0	0	0	0	0	0	0	0
86	3	0	66	2	0	1	IVA	2	Cis weekly	6	2	240	49	148	22.3703	4.5				1	1	0	1	0	0	0	1	0	0	0
86	4	0	66	2	0	1	IVA	2	Cis weekly	6	2	240	47	148	21.4573	4.6				1	1	0	1	0	1	0	0	0	0	0
86	5	0	66	2	0	1	IVA	2	Cis weekly	6	2	240	46	148	21.0007	3.9				1	1	0	1	0	1	0	0	0	1	0
86	6	0	66	2	0	1	IVA	2	Cis weekly	6	2	240	46	148	21.0007	3.9				1	1	0	1	0	1	1	0	0	1	0
86	7	0	66	2	0	1	IVA	2	Cis weekly	6	2	240	45	148	20.5442	3.9	2023-04-27	2023-06-19	42	1	1	0	1	0	1	1	0	1	1	0
70	0	0	67	1	0	3	IVB	2	Cis weekly	5	1	200	61	168	21.6128	4.6				0	0	0	0	0	0	0	0	0	0	0
70	1	0	67	1	0	3	IVB	2	Cis weekly	5	1	200	61	168	21.6128	4.2				0	0	0	0	0	0	0	0	0	0	0
70	2	0	67	1	0	3	IVB	2	Cis weekly	5	1	200	61	168	21.6128	4.6				0	0	0	0	0	0	0	0	0	0	0
70	3	0	67	1	0	3	IVB	2	Cis weekly	5	1	200	60.5	168	21.4357	4.3				0	0	0	0	0	0	0	0	0	0	0
70	4	0	67	1	0	3	IVB	2	Cis weekly	5	1	200	60.5	168	21.4357	4.7				0	0	0	0	0	0	0	0	0	1	0
70	5	0	67	1	0	3	IVB	2	Cis weekly	5	1	200	59	168	20.9042					0	0	0	0	0	0	0	0	0	1	0
70	6	0	67	1	0	3	IVB	2	Cis weekly	5	1	200	59	168	20.9042	4.4				0	0	0	0	0	0	0	0	0	1	0
70	7	0	67	1	0	3	IVB	2	Cis weekly	5	1	200	59	168	20.9042	4	2022-11-28	2023-01-23	56	1	1	0	1	0	0	0	0	1	1	0
75	0	1	67	1	0	3	IVA	2	Carbo weekly	6	2	0	39	150	17.3333	4				0	0	0	0	0	0	0	0	0	0	0
75	1	1	67	1	0	3	IVA	2	Carbo weekly	6	2	0	45	150	20	3.8				0	0	0	0	0	0	0	0	0	0	0
75	2	1	67	1	0	3	IVA	2	Carbo weekly	6	2	0	43	150	19.1111	4				0	0	0	0	0	0	0	0	0	0	0
75	3	1	67	1	0	3	IVA	2	Carbo weekly	6	2	0	43	150	19.1111	4				1	0	0	0	0	0	0	0	0	0	0
75	4	1	67	1	0	3	IVA	2	Carbo weekly	6	2	0	42	150	18.6667	4.2				0	0	0	0	0	1	0	0	0	0	0
75	5	1	67	1	0	3	IVA	2	Carbo weekly	6	2	0	42	150	18.6667	4.2				1	0	0	1	0	0	0	0	0	0	0
75	6	1	67	1	0	3	IVA	2	Carbo weekly	6	2	0	43	150	19.1111	4.2				1	1	0	1	1	1	0	0	0	1	0
75	7	1	67	1	0	3	IVA	2	Carbo weekly	6	2	0	43	150	19.1111	4.2	2023-01-10	2023-02-23	44	1	1	0	1	1	1	0	0	0	1	0
17	0	1	68	2	1	5	IVA	2	Cis weekly	6	2	240	50.7	158.5	20.1813	4.4											0	0	0	0
17	1	1	68	2	1	5	IVA	2	Cis weekly	6	2	240	49.5	158.5	19.7036	4.2				0	0	0	0	0	0	0	0	0	0	0
17	2	1	68	2	1	5	IVA	2	Cis weekly	6	2	240	48.9	158.5	19.4648					0	0	0	0	0	0	0	0	0	0	0
17	3	1	68	2	1	5	IVA	2	Cis weekly	6	2	240	49.3	159	19.5008					0	0	0	0	0	0	0	0	0	0	0
17	4	1	68	2	1	5	IVA	2	Cis weekly	6	2	240	48.7	158	19.5081	4.2				0	0	0	0	0	0	0	0	0	1	0
17	5	1	68	2	1	5	IVA	2	Cis weekly	6	2	240	48.1	158.5	19.1464					0	0	0	0	0	0	0	1	0	1	0
17	6	1	68	2	1	5	IVA	2	Cis weekly	6	2	240	47.5	158.5	18.9075					0	0	1	0	0	0	0	1	0	1	0
17	7	1	68	2	1	5	IVA	2	Cis weekly	6	2	240	47.8	158	19.1476	3.9	2022-10-20	2022-12-19	60	0	0	0	0	1	0	0	1	0	1	0
5	0	1	69	1	1	2	IVA	2	Carbo weekly	6	1		59.8	160	23.3594	4.4											0	0	0	0
5	1	1	69	1	1	2	IVA	2	Carbo weekly	6	1		58.5	166	21.2295	4.3							0	0	0	0	0	0	0	0
5	2	1	69	1	1	2	IVA	2	Carbo weekly	6	1		56.4	165.5	20.5913								0	0	0	0	0	0	0	0
5	3	1	69	1	1	2	IVA	2	Carbo weekly	6	1		58.2	164.5	21.5076								1	0	0	0	0	0	0	0
5	4	1	69	1	1	2	IVA	2	Carbo weekly	6	1		57.4	165.5	20.9564	3.8							1	0	0	0	0	0	0	0
5	5	1	69	1	1	2	IVA	2	Carbo weekly	6	1		56.8	166	20.6126								0	0	0	0	0	0	1	0
5	6	1	69	1	1	2	IVA	2	Carbo weekly	6	1		57	166	20.6852								0	1	1	0	0	0	1	0
5	7	1	69	1	1	2	IVA	2	Carbo weekly	6	1		55.2	166	20.0319		2022-01-11	2022-03-04	52				1	1	1	0	0	1	1	0
18	0	0	69	1	1	1	II	2	none	0	1		41.9	166	15.2054	3.6											0	0	0	0
18	1	0	69	1	1	1	II	2	none	0	1		42.5	166	15.4231	3.5				0	0	0	0	0	0	0	0	0	0	0
18	2	0	69	1	1	1	II	2	none	0	1		41	166	14.8788					1	1	0	0	0	0	0	0	0	0	0
18	3	0	69	1	1	1	II	2	none	0	1		40.3	166	14.6248					1	1	0	0	0	0	0	0	0	1	0
18	4	0	69	1	1	1	II	2	none	0	1		39.4	165	14.472	3.8				1	1	0	0	0	0	0	0	0	1	0
18	5	0	69	1	1	1	II	2	none	0	1		36.5	165	13.4068					0	0	0	0	0	0	0	0	0	1	0
18	6	0	69	1	1	1	II	2	none	0	1		37.2	166	13.4998					1	1	1	0	1	0	0	0	0	1	0
18	7	0	69	1	1	1	II	2	none	0	1		36.4	165.5	13.2894	3.8	2022-10-07	2022-11-25	49	1	1	0	0	1	0	0	0	0	1	0
85	0	0	69	1	0	1	III	2	Cis weekly	1	2	40	61	165	22.4059	3.9				0	0	0	0	0	0	0	0	0	0	0
85	1	0	69	1	0	1	III	2	Cis weekly	1	2	40	62	165	22.7732	4.2				0	0	0	0	0	0	0	0	0	0	0
85	2	0	69	1	0	1	III	2	Cis weekly	1	2	40	62	165	22.7732	4				0	0	0	0	0	0	0	0	0	0	0
85	3	0	69	1	0	1	III	2	Cis weekly	1	2	40	58	165	21.3039	3.8				1	1	0	0	0	0	0	0	0	0	0
85	4	0	69	1	0	1	III	2	Cis weekly	1	2	40	55	165	20.202	4.3				1	1	0	1	0	0	1	0	0	0	0
85	5	0	69	1	0	1	III	2	Cis weekly	1	2	40	55	165	20.202	4.1				0	1	1	1	0	0	0	0	0	0	0
85	6	0	69	1	0	1	III	2	Cis weekly	1	2	40	55	165	20.202	4				1	1	0	1	0	1	1	0	0	1	1
85	7	0	69	1	0	1	III	2	Cis weekly	1	2	40	55	165	20.202	4.2	2023-04-10	2023-06-01	42	1	1	0	1	0	1	0	0	0	1	1
81	0	1	70	1	0	3	III	2	Cis weekly	5	1	200	64	169	22.4082	4.2				0	0	0	0	0	0	0	0	0	0	0
81	1	1	70	1	0	3	III	2	Cis weekly	5	1	200	65	169	22.7583	4.4				0	0	0	0	0	0	0	0	0	0	0
81	2	1	70	1	0	3	III	2	Cis weekly	5	1	200	66	169	23.1084	4.3				1	0	1	0	0	0	0	0	0	0	0
81	3	1	70	1	0	3	III	2	Cis weekly	5	1	200	64.5	169	22.5832	4.2				1	0	0	1	0	1	0	0	0	0	0
81	4	1	70	1	0	3	III	2	Cis weekly	5	1	200	63.5	169	22.2331	3.8				1	1	1	1	1	1	0	0	0	1	0
81	5	1	70	1	0	3	III	2	Cis weekly	5	1	200	62.6	169	21.918	3.9				1	1	1	1	1	0	0	0	0	1	0
81	6	1	70	1	0	3	III	2	Cis weekly	5	1	200	62.6	169	21.918	3.6				1	1	1	0	1	1	0	0	0	1	0
81	7	1	70	1	0	3	III	2	Cis weekly	5	1	200	62.6	165	22.9936	3.9	2023-03-15	2023-05-09	55	1	1	1	1	1	1	0	0	0	1	0
